# Supplementary material for: Crystal structure and Hirshfeld surface analysis of (Z)-6-[(2-hy­droxy-5-nitro­anilino)methyl­idene]-4-methyl­cyclo­hexa-2,4-dien-1-one
Source: Acta Crystallogr E Crystallogr Commun. 2019 May 17;75(Pt 6):812–5. doi: 10.1107/S205698901900673X (PMC6658968; doi:10.1107/S205698901900673X)
Supplement: Supplementary file 1 [file e-75-00812-sup1.cif]

##############################################################################
#                                                                            #
# This CIF contains the data in a paper accepted for publication in          #
# Acta Crystallographica Section E. It conforms to the requirements of       #
# Notes for Authors for Acta Crystallographica Section E, and has been       #
# peer reviewed under the auspices of the IUCr Commission on Journals.       #
#                                                                            #
# Full details of the Crystallographic Information File format               #
# are given in the paper "The Crystallographic Information File (CIF):       #
# a New Standard Archive File for Crystallography" by S. R. Hall, F. H.      #
# Allen and I. D. Brown [Acta Cryst. (1991), A47, 655-685].                  #
#                                                                            #
# The current version of the core CIF dictionary is obtainable from          #
# ftp://ftp.iucr.org/pub/cif_core.dic.                                       #
#                                                                            #
# Software is freely available for graphical display of the structure(s)     #
# in this CIF. For information consult the CIF software page                 #
# http://www.iucr.org/resources/cif/software.                                #
#                                                                            #
# This file may be used for bona fide research purposes within the           #
# scientific community so long as proper attribution is given to the journal # 
# article from which it was obtained.                                        #
#                                                                            #
##############################################################################
data_I
_database_code_depnum_ccdc_archive 'CCDC 1915380'
_audit_creation_method     'SHELXL-2017/1'
_journal_date_recd_electronic     2019-04-24
_journal_date_accepted     2019-05-10
_journal_name_full     'Acta Crystallographica, Section E'
_journal_year     2019
_journal_volume     75
_journal_issue      6
_journal_page_first     812
_journal_page_last     815
_journal_paper_category     GO
_journal_paper_doi     10.1107/S205698901900673X
_journal_coeditor_code     YK2122
_publ_contact_author_name     'Igor P. Matushko'
_publ_contact_author_address
;
Taras Shevchenko National University of Kyiv, Department of Chemistry, 64,
Vladimirska Str., Kiev 01601,
Ukraine
;
_publ_contact_author_email     'sevgi.kansiz85@gmail.com, mipigor@gmail.com'
_publ_contact_author_fax     '+380 44 2393393'
_publ_contact_author_phone     '+380 44 2393393'
_publ_section_title
;\
Crystal structure and Hirshfeld surface analysis of
(<i>Z</i>)-6-[(2-hydroxy-5-nitroanilino)methylidene]-4-methylcyclohexa-2,4-\
dien-1-one
;
loop_
    _publ_author_name
    _publ_author_footnote
    _publ_author_address
    'Kansiz, Sevgi' .
;
Ondokuz May\?is University, Faculty of Arts and Sciences,
Department of Physics,
55139, Kurupelit, Samsun,
Turkey
;
    'Dege, Necmi' .
;
Ondokuz May\?is University, Faculty of Arts and Sciences,
Department of Physics,
55139, Samsun,
Turkey
;
    'Aydin, Alev Sema' .
;
Ondokuz May\?is University, Faculty of Arts and Sciences,
Department of Physics,
55139, Samsun,
Turkey
;
    'A\(gar, Erbil' .
;
Ondokuz May\?is University, Faculty of Arts and Sciences,
Department of Chemistry,
55139, Samsun,
Turkey
;
    'Matushko, Igor P.' .
;
Taras Shevchenko National University of Kyiv, Department of Chemistry, 64,
Vladimirska Str., Kiev 01601,
Ukraine
;
_publ_section_synopsis
;
In the crystal, the molecules are linked by pairs of O---H...O hydrogen bonds,
forming dimers with an <i>R</i>^2^~2~(18) ring motif. The dimers are linked by
pairs of C---H...O contacts with an <i>R</i>^2^~2~(10) ring motif, forming
ribbons extended along the [2\=10] direction.
;
_chemical_name_systematic
;\
(<i>Z</i>)-6-[(2-Hydroxy-5-nitroanilino)methylidene]-4-methylcyclohexa-\
2,4-dien-1-one
;
_chemical_name_common     ?
_chemical_formula_moiety     'C14 H12 N2 O4'
_chemical_formula_sum     'C14 H12 N2 O4'
_chemical_formula_iupac     'C14 H12 N2 O4'
_chemical_formula_weight     272.26
_chemical_melting_point     ?
_space_group_crystal_system     monoclinic
_space_group_name_H-M_alt     'P 21/n'
_space_group_name_Hall     '-P 2yn'
loop_
    _space_group_symop_operation_xyz
    'x, y, z'
    '-x+1/2, y+1/2, -z+1/2'
    '-x, -y, -z'
    'x-1/2, -y-1/2, z-1/2'
_cell_length_a     6.0052(4)
_cell_length_b     7.8206(5)
_cell_length_c     26.2985(19)
_cell_angle_alpha     90
_cell_angle_beta     90.303(5)
_cell_angle_gamma     90
_cell_volume     1235.07(14)
_cell_formula_units_Z     4
_cell_measurement_reflns_used     9358
_cell_measurement_theta_min     2.60
_cell_measurement_theta_max     29.64
_cell_measurement_temperature     296(2)
_exptl_crystal_description     'plate'
_exptl_crystal_colour     'orange'
_exptl_crystal_size_max     0.570
_exptl_crystal_size_mid     0.427
_exptl_crystal_size_min     0.190
_exptl_crystal_density_diffrn     1.464
_exptl_crystal_density_meas     ?
_exptl_crystal_density_method     ?
_exptl_crystal_F_000     568
_exptl_absorpt_coefficient_mu     0.109
_exptl_absorpt_correction_type     integration
_exptl_absorpt_process_details
;
(X-RED32; Stoe & Cie, 2002)
;
_exptl_absorpt_correction_T_min     0.9462
_exptl_absorpt_correction_T_max     0.9814
_diffrn_ambient_temperature     296(2)
_diffrn_source     'sealed X-ray tube, 12 x 0.4 mm long-fine focus'
_diffrn_radiation_type     MoK\a
_diffrn_radiation_wavelength     0.71073
_diffrn_measurement_device_type     'STOE IPDS 2'
_diffrn_measurement_method     'rotation method'
_diffrn_detector_area_resol_mean     6.67
_diffrn_reflns_number     8536
_diffrn_reflns_av_R_equivalents     0.0283
_diffrn_reflns_av_unetI/netI     0.0246
_diffrn_reflns_theta_min     2.717
_diffrn_reflns_theta_max     29.199
_diffrn_reflns_theta_full     25.242
_diffrn_measured_fraction_theta_max     0.986
_diffrn_measured_fraction_theta_full     0.984
_diffrn_reflns_limit_h_min     -7
_diffrn_reflns_limit_h_max     8
_diffrn_reflns_limit_k_min     -10
_diffrn_reflns_limit_k_max     10
_diffrn_reflns_limit_l_min     -27
_diffrn_reflns_limit_l_max     36
_refine_special_details     ?
_reflns_number_total     3300
_reflns_number_gt     2436
_reflns_threshold_expression     'I > 2\s(I)'
_refine_ls_structure_factor_coef     Fsqd
_refine_ls_matrix_type     full
_refine_ls_R_factor_all     0.0574
_refine_ls_R_factor_gt     0.0413
_refine_ls_wR_factor_gt     0.1153
_refine_ls_wR_factor_ref     0.1212
_refine_ls_goodness_of_fit_ref     1.078
_refine_ls_restrained_S_all     1.078
_refine_ls_number_reflns     3300
_refine_ls_number_parameters     183
_refine_ls_number_restraints     0
_refine_ls_hydrogen_treatment     constr
_refine_ls_weighting_scheme     calc
_refine_ls_weighting_details
              'w=1/[\s^2^(Fo^2^)+(0.0685P)^2^+0.0139P] where P=(Fo^2^+2Fc^2^)/3'
_atom_sites_solution_hydrogens     geom
_atom_sites_solution_primary     ?
_atom_sites_solution_secondary     ?
_refine_ls_shift/su_max     0.000
_refine_ls_shift/su_mean     0.000
_refine_diff_density_max     0.149
_refine_diff_density_min     -0.189
_refine_ls_extinction_method     none
_refine_ls_extinction_coef     .
loop_
    _atom_type_symbol
    _atom_type_description
    _atom_type_scat_dispersion_real
    _atom_type_scat_dispersion_imag
    _atom_type_scat_source
    'C' 'C' 0.0033 0.0016
                         'International Tables Vol C Tables 4.2.6.8 and 6.1.1.4'
    'H' 'H' 0.0000 0.0000
                         'International Tables Vol C Tables 4.2.6.8 and 6.1.1.4'
    'N' 'N' 0.0061 0.0033
                         'International Tables Vol C Tables 4.2.6.8 and 6.1.1.4'
    'O' 'O' 0.0106 0.0060
                         'International Tables Vol C Tables 4.2.6.8 and 6.1.1.4'
_computing_data_collection
;
X-AREA (Stoe & Cie, 2002)
;
_computing_cell_refinement
;
X-AREA (Stoe & Cie, 2002)
;
_computing_data_reduction
;
X-RED (Stoe & Cie, 2002)
;
_computing_structure_solution
;
SHELXT2017 (Sheldrick, 2015a)
;
_computing_structure_refinement
;
SHELXL2018 (Sheldrick, 2015b)
;
_computing_molecular_graphics
;
PLATON (Spek, 2009)
;
_computing_publication_material
;
WinGX (Farrugia, 2012), SHELXL2018 (Sheldrick, 2015b),
PLATON (Spek, 2009) and publCIF (Westrip, 2010)
;
loop_
    _atom_site_type_symbol
    _atom_site_label
    _atom_site_fract_x
    _atom_site_fract_y
    _atom_site_fract_z
    _atom_site_U_iso_or_equiv
    _atom_site_adp_type
    _atom_site_calc_flag
    _atom_site_occupancy
    _atom_site_disorder_assembly
    _atom_site_disorder_group
    O O3 0.85290(16) 0.10060(14) 0.53689(4) 0.0593(3) Uani d 1 . .
    H H3 0.926262 0.063519 0.560850 0.089 Uiso calc 1 . .
    O O4 0.85793(15) 0.05497(13) 0.40914(4) 0.0573(3) Uani d 1 . .
    N N2 0.57371(16) 0.20069(12) 0.46738(4) 0.0413(2) Uani d 1 . .
    H H2 0.697995 0.148587 0.462636 0.050 Uiso calc 1 . .
    O O1 0.00525(18) 0.53706(15) 0.56524(4) 0.0687(3) Uani d 1 . .
    O O2 0.0910(2) 0.50110(16) 0.64372(4) 0.0716(3) Uani d 1 . .
    N N1 0.12631(18) 0.47944(14) 0.59848(4) 0.0482(3) Uani d 1 . .
    C C5 0.52750(19) 0.24767(14) 0.51773(4) 0.0377(2) Uani d 1 . .
    C C1 0.32008(19) 0.38097(14) 0.58331(5) 0.0400(3) Uani d 1 . .
    C C6 0.34505(19) 0.34263(14) 0.53221(4) 0.0394(2) Uani d 1 . .
    H H6 0.241371 0.379997 0.508283 0.047 Uiso calc 1 . .
    C C7 0.45170(19) 0.22613(14) 0.42678(4) 0.0405(3) Uani d 1 . .
    H H7 0.315808 0.281942 0.430109 0.049 Uiso calc 1 . .
    C C4 0.68303(19) 0.19257(15) 0.55447(5) 0.0423(3) Uani d 1 . .
    C C8 0.51880(18) 0.17203(15) 0.37826(4) 0.0397(2) Uani d 1 . .
    C C13 0.3761(2) 0.20126(16) 0.33610(5) 0.0440(3) Uani d 1 . .
    H H13 0.242313 0.258453 0.341190 0.053 Uiso calc 1 . .
    C C9 0.72607(19) 0.08425(16) 0.37131(5) 0.0432(3) Uani d 1 . .
    C C12 0.4290(2) 0.14798(17) 0.28810(5) 0.0476(3) Uani d 1 . .
    C C2 0.4709(2) 0.32843(16) 0.61998(5) 0.0457(3) Uani d 1 . .
    H H2A 0.450177 0.356630 0.653984 0.055 Uiso calc 1 . .
    C C3 0.6520(2) 0.23381(16) 0.60524(5) 0.0480(3) Uani d 1 . .
    H H3A 0.754588 0.197052 0.629487 0.058 Uiso calc 1 . .
    C C11 0.6332(2) 0.06220(19) 0.28190(5) 0.0541(3) Uani d 1 . .
    H H11 0.672078 0.024806 0.249571 0.065 Uiso calc 1 . .
    C C10 0.7763(2) 0.03164(19) 0.32125(5) 0.0540(3) Uani d 1 . .
    H H10 0.909625 -0.024955 0.315049 0.065 Uiso calc 1 . .
    C C14 0.2767(3) 0.1771(2) 0.24318(5) 0.0638(4) Uani d 1 . .
    H H14A 0.141128 0.229334 0.254508 0.096 Uiso calc 1 . .
    H H14B 0.243485 0.069530 0.227267 0.096 Uiso calc 1 . .
    H H14C 0.348636 0.250904 0.219161 0.096 Uiso calc 1 . .
loop_
    _atom_site_aniso_label
    _atom_site_aniso_U_11
    _atom_site_aniso_U_22
    _atom_site_aniso_U_33
    _atom_site_aniso_U_12
    _atom_site_aniso_U_13
    _atom_site_aniso_U_23
    O3 0.0503(5) 0.0818(6) 0.0458(5) 0.0315(5) -0.0095(4) -0.0046(5)
    O4 0.0477(5) 0.0811(6) 0.0430(5) 0.0271(5) -0.0075(4) -0.0024(4)
    N2 0.0384(5) 0.0503(5) 0.0352(5) 0.0132(4) -0.0015(4) -0.0015(4)
    O1 0.0591(6) 0.0891(7) 0.0578(6) 0.0363(5) -0.0010(5) -0.0009(5)
    O2 0.0699(7) 0.0984(8) 0.0467(6) 0.0202(6) 0.0138(5) -0.0104(5)
    N1 0.0454(6) 0.0538(6) 0.0455(6) 0.0084(5) 0.0058(5) -0.0033(5)
    C5 0.0383(5) 0.0422(5) 0.0327(5) 0.0055(4) -0.0029(4) -0.0001(4)
    C1 0.0389(6) 0.0429(6) 0.0382(6) 0.0042(4) 0.0009(4) -0.0006(4)
    C6 0.0375(5) 0.0456(6) 0.0351(6) 0.0068(4) -0.0033(4) 0.0022(4)
    C7 0.0386(5) 0.0459(6) 0.0369(6) 0.0103(4) -0.0031(4) -0.0002(4)
    C4 0.0379(5) 0.0479(6) 0.0409(6) 0.0088(5) -0.0056(5) -0.0004(5)
    C8 0.0392(6) 0.0443(6) 0.0356(5) 0.0068(4) -0.0014(4) 0.0011(4)
    C13 0.0416(6) 0.0527(6) 0.0378(6) 0.0091(5) -0.0042(5) 0.0025(5)
    C9 0.0390(6) 0.0521(6) 0.0384(6) 0.0080(5) -0.0023(5) 0.0011(5)
    C12 0.0492(7) 0.0590(7) 0.0344(6) 0.0014(5) -0.0037(5) 0.0033(5)
    C2 0.0513(7) 0.0517(6) 0.0339(6) 0.0043(5) -0.0029(5) -0.0021(5)
    C3 0.0477(6) 0.0579(7) 0.0382(6) 0.0091(5) -0.0125(5) 0.0007(5)
    C11 0.0537(7) 0.0733(9) 0.0354(6) 0.0060(6) 0.0043(5) -0.0040(6)
    C10 0.0453(7) 0.0722(8) 0.0445(7) 0.0148(6) 0.0044(5) -0.0040(6)
    C14 0.0669(9) 0.0863(10) 0.0381(7) 0.0072(8) -0.0102(6) 0.0039(7)
_geom_special_details
;
 All esds (except the esd in the dihedral angle between two l.s. planes)
 are estimated using the full covariance matrix.  The cell esds are taken
 into account individually in the estimation of esds in distances, angles
 and torsion angles; correlations between esds in cell parameters are only
 used when they are defined by crystal symmetry.  An approximate (isotropic)
 treatment of cell esds is used for estimating esds involving l.s. planes.
;
loop_
    _geom_bond_atom_site_label_1
    _geom_bond_atom_site_label_2
    _geom_bond_site_symmetry_2
    _geom_bond_distance
    _geom_bond_publ_flag
    O3 C4 . 1.3329(14) yes
    O3 H3 . 0.8200 ?
    O4 C9 . 1.2887(15) yes
    N2 C7 . 1.3070(15) yes
    N2 C5 . 1.4035(15) yes
    N2 H2 . 0.8600 ?
    O1 N1 . 1.2202(15) yes
    O2 N1 . 1.2213(15) yes
    N1 C1 . 1.4530(15) yes
    C5 C6 . 1.3789(15) ?
    C5 C4 . 1.4077(15) ?
    C1 C2 . 1.3823(17) ?
    C1 C6 . 1.3857(16) ?
    C6 H6 . 0.9300 ?
    C7 C8 . 1.4054(16) yes
    C7 H7 . 0.9300 ?
    C4 C3 . 1.3873(18) ?
    C8 C13 . 1.4162(16) ?
    C8 C9 . 1.4340(15) yes
    C13 C12 . 1.3683(18) ?
    C13 H13 . 0.9300 ?
    C9 C10 . 1.4134(18) ?
    C12 C11 . 1.4077(19) ?
    C12 C14 . 1.5074(19) ?
    C2 C3 . 1.3726(17) ?
    C2 H2A . 0.9300 ?
    C3 H3A . 0.9300 ?
    C11 C10 . 1.3629(19) ?
    C11 H11 . 0.9300 ?
    C10 H10 . 0.9300 ?
    C14 H14A . 0.9600 ?
    C14 H14B . 0.9600 ?
    C14 H14C . 0.9600 ?
loop_
    _geom_angle_atom_site_label_1
    _geom_angle_atom_site_label_2
    _geom_angle_atom_site_label_3
    _geom_angle_site_symmetry_1
    _geom_angle_site_symmetry_3
    _geom_angle
    _geom_angle_publ_flag
    C4 O3 H3 . . 109.5 ?
    C7 N2 C5 . . 128.19(10) ?
    C7 N2 H2 . . 115.9 ?
    C5 N2 H2 . . 115.9 ?
    O1 N1 O2 . . 122.72(11) ?
    O1 N1 C1 . . 118.29(10) ?
    O2 N1 C1 . . 118.99(11) ?
    C6 C5 N2 . . 124.25(10) ?
    C6 C5 C4 . . 120.05(10) ?
    N2 C5 C4 . . 115.70(10) ?
    C2 C1 C6 . . 122.58(11) ?
    C2 C1 N1 . . 119.25(11) ?
    C6 C1 N1 . . 118.17(10) ?
    C5 C6 C1 . . 118.33(10) ?
    C5 C6 H6 . . 120.8 ?
    C1 C6 H6 . . 120.8 ?
    N2 C7 C8 . . 122.26(10) ?
    N2 C7 H7 . . 118.9 ?
    C8 C7 H7 . . 118.9 ?
    O3 C4 C3 . . 124.50(10) ?
    O3 C4 C5 . . 115.68(10) ?
    C3 C4 C5 . . 119.81(10) ?
    C7 C8 C13 . . 119.15(10) ?
    C7 C8 C9 . . 120.86(10) ?
    C13 C8 C9 . . 119.97(10) ?
    C12 C13 C8 . . 122.04(11) ?
    C12 C13 H13 . . 119.0 ?
    C8 C13 H13 . . 119.0 ?
    O4 C9 C10 . . 122.28(11) ?
    O4 C9 C8 . . 121.13(11) ?
    C10 C9 C8 . . 116.59(11) ?
    C13 C12 C11 . . 117.30(12) ?
    C13 C12 C14 . . 122.28(12) ?
    C11 C12 C14 . . 120.42(12) ?
    C3 C2 C1 . . 118.70(11) ?
    C3 C2 H2A . . 120.6 ?
    C1 C2 H2A . . 120.6 ?
    C2 C3 C4 . . 120.53(11) ?
    C2 C3 H3A . . 119.7 ?
    C4 C3 H3A . . 119.7 ?
    C10 C11 C12 . . 122.80(12) ?
    C10 C11 H11 . . 118.6 ?
    C12 C11 H11 . . 118.6 ?
    C11 C10 C9 . . 121.30(12) ?
    C11 C10 H10 . . 119.4 ?
    C9 C10 H10 . . 119.4 ?
    C12 C14 H14A . . 109.5 ?
    C12 C14 H14B . . 109.5 ?
    H14A C14 H14B . . 109.5 ?
    C12 C14 H14C . . 109.5 ?
    H14A C14 H14C . . 109.5 ?
    H14B C14 H14C . . 109.5 ?
loop_
    _geom_torsion_atom_site_label_1
    _geom_torsion_atom_site_label_2
    _geom_torsion_atom_site_label_3
    _geom_torsion_atom_site_label_4
    _geom_torsion_site_symmetry_1
    _geom_torsion_site_symmetry_2
    _geom_torsion_site_symmetry_3
    _geom_torsion_site_symmetry_4
    _geom_torsion
    _geom_torsion_publ_flag
    C7 N2 C5 C6 . . . . -4.9(2) ?
    C7 N2 C5 C4 . . . . 175.61(12) ?
    O1 N1 C1 C2 . . . . 173.86(12) ?
    O2 N1 C1 C2 . . . . -6.20(19) ?
    O1 N1 C1 C6 . . . . -6.51(18) ?
    O2 N1 C1 C6 . . . . 173.42(12) ?
    N2 C5 C6 C1 . . . . -179.62(11) ?
    C4 C5 C6 C1 . . . . -0.16(17) ?
    C2 C1 C6 C5 . . . . 0.28(18) ?
    N1 C1 C6 C5 . . . . -179.33(10) ?
    C5 N2 C7 C8 . . . . 179.95(11) ?
    C6 C5 C4 O3 . . . . 179.56(11) ?
    N2 C5 C4 O3 . . . . -0.93(17) ?
    C6 C5 C4 C3 . . . . 0.12(18) ?
    N2 C5 C4 C3 . . . . 179.62(11) ?
    N2 C7 C8 C13 . . . . 178.88(11) ?
    N2 C7 C8 C9 . . . . 0.51(19) ?
    C7 C8 C13 C12 . . . . -178.33(12) ?
    C9 C8 C13 C12 . . . . 0.05(19) ?
    C7 C8 C9 O4 . . . . -1.11(19) ?
    C13 C8 C9 O4 . . . . -179.47(12) ?
    C7 C8 C9 C10 . . . . 178.60(12) ?
    C13 C8 C9 C10 . . . . 0.25(18) ?
    C8 C13 C12 C11 . . . . -0.1(2) ?
    C8 C13 C12 C14 . . . . 179.34(13) ?
    C6 C1 C2 C3 . . . . -0.3(2) ?
    N1 C1 C2 C3 . . . . 179.26(11) ?
    C1 C2 C3 C4 . . . . 0.3(2) ?
    O3 C4 C3 C2 . . . . -179.58(13) ?
    C5 C4 C3 C2 . . . . -0.2(2) ?
    C13 C12 C11 C10 . . . . -0.1(2) ?
    C14 C12 C11 C10 . . . . -179.58(15) ?
    C12 C11 C10 C9 . . . . 0.4(2) ?
    O4 C9 C10 C11 . . . . 179.23(13) ?
    C8 C9 C10 C11 . . . . -0.5(2) ?
loop_
    _geom_hbond_atom_site_label_D
    _geom_hbond_atom_site_label_H
    _geom_hbond_atom_site_label_A
    _geom_hbond_site_symmetry_A
    _geom_hbond_distance_DH
    _geom_hbond_distance_HA
    _geom_hbond_distance_DA
    _geom_hbond_angle_DHA
    _geom_hbond_publ_flag
    N2 H2 O4 . 0.86 1.86 2.5661(13) 138.5 yes
    O3 H3 O4 3_756 0.82 1.77 2.5465(12) 156.1 yes
    C6 H6 O1 3_566 0.93 2.51 3.4383(16) 172.3 yes
    C7 H7 O1 3_566 0.93 2.40 3.3182(14) 171.5 yes
_shelx_space_group_comment
;
The symmetry employed for this shelxl refinement is uniquely defined
by the following loop, which should always be used as a source of
symmetry information in preference to the above space-group names.
They are only intended as comments.
;
_shelx_estimated_absorpt_T_min     ?
_shelx_estimated_absorpt_T_max     ?
_shelx_hkl_file
;
  -2   0   0   34.59    0.88   0
   2   0   0   33.56    0.87   0
   4   0   0   67.53    0.87   0
   6   0   0   27.56    0.72   0
   8   0   0    0.33    0.70   0
  -1  -1   0  841.48    3.61   0
   1   1   0  881.43    3.70   0
   2   1   0  175.85    1.40   0
   2  -1   0  189.46    1.98   0
  -2  -1   0  172.48    1.42   0
   3  -1   0  164.32    1.48   0
  -3  -1   0  166.17    1.18   0
   3   1   0  163.38    1.21   0
  -4  -1   0    0.72    0.36   0
   4  -1   0    0.62    0.50   0
   4   1   0    0.34    0.36   0
   5  -1   0    8.85    0.57   0
   5   1   0    8.37    0.55   0
  -5  -1   0    9.44    0.56   0
   6   1   0    3.17    0.58   0
   6  -1   0    3.00    0.60   0
   7   1   0    1.12    0.60   0
   7  -1   0    1.18    0.73   0
   8   1   0    0.38    0.69   0
   8  -1   0    0.37    0.67   0
   0   2   0   35.15    0.98   0
   0  -2   0   34.82    0.99   0
   1   2   0 1636.68    4.11   0
  -1   2   0 1679.36    5.86   0
  -1  -2   0 1674.51    4.20   0
   1  -2   0 1727.29    5.90   0
   2   2   0  120.89    1.04   0
   2  -2   0  127.20    1.58   0
  -2  -2   0  115.65    1.07   0
   3   2   0    5.14    0.48   0
  -3  -2   0    4.77    0.50   0
   3  -2   0    4.98    0.55   0
   4   2   0   21.98    0.59   0
  -4  -2   0   22.59    0.51   0
   4  -2   0   23.50    0.71   0
   5   2   0   41.06    0.71   0
   5  -2   0   43.41    0.82   0
  -5  -2   0   44.44    0.61   0
  -6  -2   0    0.31    0.59   0
   6  -2   0    0.53    0.70   0
   6   2   0    0.18    0.43   0
   7  -2   0    6.18    0.64   0
   7   2   0    5.50    0.64   0
   8  -2   0    5.27    0.74   0
   8   2   0    3.36    0.74   0
  -1   3   0    7.36    0.62   0
  -1  -3   0    7.54    0.57   0
   1  -3   0    6.94    0.60   0
   1   3   0    7.12    0.54   0
   2  -3   0  286.26    2.10   0
  -2  -3   0  277.18    1.42   0
   2   3   0  265.33    1.41   0
   3   3   0    0.37    0.48   0
  -3  -3   0    0.11    0.33   0
   3  -3   0    0.04    0.55   0
   4   3   0   10.60    0.50   0
   4  -3   0   12.11    0.74   0
   4  -3   0   11.48    0.63   0
  -4  -3   0   12.26    0.52   0
   5  -3   0    3.00    0.56   0
   5  -3   0    3.29    0.69   0
  -5  -3   0    3.77    0.52   0
   5   3   0    4.00    0.38   0
   6  -3   0    0.53    0.56   0
  -6  -3   0   -0.29    0.52   0
   6  -3   0    0.42    0.68   0
   6   3   0    0.26    0.53   0
   7  -3   0    9.41    0.73   0
  -7  -3   0    9.28    0.67   0
   7  -3   0    9.25    0.89   0
   7   3   0   10.42    0.66   0
   0  -4   0  138.41    1.13   0
   0   4   0  136.90    1.14   0
   1  -4   0  160.14    1.38   0
  -1   4   0  164.94    1.38   0
  -1  -4   0  164.20    1.14   0
   1   4   0  165.75    1.15   0
  -2  -4   0   68.16    0.86   0
   2   4   0   64.07    0.82   0
   2  -4   0   64.74    1.11   0
  -2   4   0   66.51    1.07   0
   3  -4   0    4.99    0.64   0
   3   4   0    3.99    0.37   0
  -3  -4   0    4.83    0.37   0
  -4  -4   0    0.43    0.49   0
   4   4   0    0.62    0.34   0
   4  -4   0    0.44    0.61   0
   4  -4   0    0.55    0.64   0
   5  -4   0   10.13    0.75   0
   5   4   0    9.24    0.43   0
  -5  -4   0    9.88    0.42   0
   5  -4   0   10.20    0.65   0
  -6  -4   0    1.02    0.56   0
   6   4   0    0.76    0.55   0
   6  -4   0    1.05    0.70   0
   6  -4   0    1.15    0.72   0
   7   4   0   10.47    0.69   0
   7  -4   0    9.67    0.97   0
  -7  -4   0    8.75    0.52   0
   7  -4   0   10.85    1.06   0
  -1  -5   0  366.98    1.54   0
   1   5   0  369.75    1.54   0
  -1   5   0  379.82    1.83   0
   1  -5   0  365.71    1.82   0
   2   5   0   63.90    0.77   0
   2  -5   0   61.63    0.97   0
  -2  -5   0   65.74    0.78   0
  -2   5   0   66.69    0.95   0
   3   5   0   36.22    0.65   0
   3  -5   0   35.16    0.90   0
  -3  -5   0   34.28    0.55   0
  -4  -5   0    0.46    0.35   0
   4  -5   0    0.03    0.54   0
   4   5   0    0.65    0.50   0
   5   5   0    4.41    0.40   0
   5  -5   0    4.41    0.74   0
   5  -5   0    4.52    0.75   0
  -5  -5   0    5.04    0.54   0
   6   5   0    0.81    0.59   0
  -6  -5   0    1.56    0.58   0
   6  -5   0    0.65    0.87   0
   6  -5   0    0.40    0.86   0
   7   5   0    2.14    0.69   0
  -7  -5   0    2.92    0.68   0
   0   6   0   21.18    0.52   0
   0  -6   0   21.72    0.50   0
   1  -6   0   11.26    0.62   0
  -1   6   0   10.86    0.58   0
   1   6   0   11.28    0.53   0
  -1  -6   0   11.25    0.52   0
  -2   6   0   11.47    0.58   0
   2  -6   0   10.63    0.58   0
  -2  -6   0   10.75    0.56   0
   2   6   0   11.13    0.54   0
   3  -6   0    1.16    0.50   0
  -3  -6   0    0.08    0.36   0
   3   6   0    0.84    0.36   0
  -4  -6   0    0.30    0.52   0
   4   6   0    1.06    0.53   0
   4  -6   0    0.50    0.64   0
   5   6   0    0.90    0.56   0
  -5  -6   0    0.04    0.57   0
   5  -6   0    0.35    0.70   0
   5  -6   0    0.38    0.80   0
   6   6   0    0.15    0.63   0
  -6  -6   0   -0.01    0.44   0
   1  -7   0    9.46    0.46   0
   1   7   0   10.65    0.56   0
  -1   7   0    9.93    0.59   0
  -1  -7   0    9.98    0.55   0
   2  -7   0    1.05    0.52   0
  -2  -7   0    1.09    0.51   0
   2   7   0    1.37    0.51   0
  -2   7   0    0.66    0.53   0
   3  -7   0    4.02    0.60   0
   3   7   0    4.24    0.55   0
  -3  -7   0    4.12    0.56   0
  -4  -7   0    1.08    0.40   0
   4   7   0    0.56    0.39   0
   4  -7   0    0.91    0.72   0
   5   7   0    0.45    0.62   0
   5  -7   0    1.19    0.90   0
  -5  -7   0    1.55    0.44   0
   5  -7   0    0.93    0.89   0
   6   7   0    0.59    0.68   0
  -6  -7   0   -0.29    0.65   0
   0   8   0    3.36    0.57   0
   0  -8   0    3.04    0.53   0
   1  -8   0   -0.02    0.54   0
  -1  -8   0    0.02    0.53   0
  -1   8   0   -0.15    0.54   0
   1   8   0    0.65    0.52   0
   2  -8   0    0.44    0.55   0
  -2  -8   0    0.15    0.53   0
  -2   8   0    0.26    0.56   0
   2   8   0    0.42    0.54   0
   3  -8   0    2.27    0.58   0
  -3  -8   0    2.32    0.43   0
   3   8   0    2.96    0.57   0
   4   8   0   -0.05    0.43   0
  -4  -8   0    1.00    0.59   0
   4  -8   0    0.09    0.76   0
  -5  -8   0   -0.07    0.67   0
   5  -8   0    0.13    1.08   0
   5  -8   0    0.14    0.98   0
   5   8   0   -0.04    0.66   0
   1  -9   0    2.01    0.60   0
  -1   9   0    2.56    0.62   0
   1   9   0    1.78    0.57   0
  -1  -9   0    1.29    0.43   0
   2  -9   0    0.25    0.62   0
  -2  -9   0    0.47    0.58   0
   2   9   0    1.18    0.58   0
  -2   9   0    0.44    0.61   0
  -3  -9   0    0.31    0.62   0
   3  -9   0    0.24    0.63   0
   3   9   0    0.09    0.63   0
   4  -9   0    0.27    0.71   0
   4   9   0   -0.01    0.47   0
  -4  -9   0    0.40    0.47   0
   0 -10   0    0.28    0.63   0
   0  10   0    0.31    0.66   0
  -1 -10   0    0.32    0.47   0
  -1  10   0    0.32    0.65   0
   1 -10   0    0.06    0.49   0
   1  10   0    0.45    0.64   0
   2  10   0    1.35    0.48   0
  -2 -10   0    3.55    0.65   0
  -2  10   0    2.13    0.71   0
   2 -10   0    2.28    0.70   0
  -3 -10   0    0.78    0.67   0
   7   0  -1    4.52    0.63   0
   5   0  -1   41.86    0.75   0
  -3   0   1    0.17    0.50   0
   3   0  -1   -0.10    0.51   0
   1   0  -1  149.28    2.24   0
  -1   0   1  138.23    2.15   0
  -1   0  -1 1521.98    5.91   0
   1   0   1 1567.55    5.88   0
   3   0   1   75.36    0.96   0
  -3   0  -1   74.95    0.97   0
   5   0   1   40.42    0.75   0
   7   0   1    6.60    0.60   0
   8   1  -1    0.18    0.69   0
   8  -1  -1   -0.27    0.70   0
   7   1  -1    0.48    0.62   0
   7  -1  -1    0.30    0.59   0
   6   1  -1    2.24    0.55   0
   6  -1  -1    2.32    0.55   0
   5   1  -1    5.03    0.52   0
  -5  -1   1    5.45    0.53   0
   5  -1  -1    5.03    0.56   0
   4  -1  -1   29.74    0.73   0
  -4  -1   1   27.62    0.67   0
   4   1  -1   28.48    0.67   0
  -3  -1   1   26.79    0.58   0
   3  -1  -1   28.16    0.81   0
   3   1  -1   27.77    0.71   0
   2   1  -1  409.67    2.12   0
   2  -1  -1  437.73    3.05   0
  -2  -1   1  418.25    2.15   0
   1  -1  -1  754.36    6.51   0
  -1  -1   1  743.65    3.42   0
   1   1  -1  711.58    3.30   0
   0  -1   1   27.14    1.15   0
   0   1  -1   27.62    1.16   0
   0   1   1   28.69    1.25   0
   0  -1  -1   27.09    1.10   0
   1   1   1    1.87    0.75   0
  -1  -1  -1    2.04    0.74   0
  -2  -1  -1  131.06    1.20   0
   2  -1   1  136.01    1.54   0
   2   1   1  128.64    1.19   0
  -3  -1  -1    1.94    0.34   0
   3   1   1    1.82    0.33   0
   3  -1   1    2.04    0.52   0
   4  -1   1    0.38    0.48   0
   4   1   1   -0.02    0.50   0
  -4  -1  -1    0.10    0.35   0
   5  -1   1    9.58    0.58   0
   5   1   1   10.28    0.58   0
  -5  -1  -1   10.05    0.56   0
   6   1   1   10.22    0.61   0
   6  -1   1   11.06    0.64   0
   7  -1   1    2.96    0.61   0
   7   1   1    2.30    0.63   0
   8  -1   1    0.13    0.69   0
   8   1   1    0.25    0.71   0
   8  -2  -1    1.60    0.72   0
   8   2  -1    2.13    0.72   0
   7   2  -1   -0.12    0.44   0
   7  -2  -1    0.01    0.76   0
  -6  -2   1   16.77    0.67   0
   6  -2  -1   15.84    0.67   0
   6   2  -1   15.97    0.65   0
   5   2  -1    0.48    0.48   0
   5  -2  -1    0.79    0.50   0
  -5  -2   1    0.03    0.49   0
  -4  -2   1    1.44    0.46   0
   4   2  -1    1.49    0.47   0
   4  -2  -1    1.30    0.61   0
  -3  -2   1    4.91    0.37   0
   3  -2  -1    5.15    0.66   0
   3   2  -1    5.19    0.48   0
  -2  -2   1    5.38    0.40   0
   2  -2  -1    5.00    0.60   0
   2   2  -1    5.04    0.40   0
  -1  -2   1 9999.99   10.17   0
  -1   2   1 9141.54   14.64   0
   1   2  -1 9620.49   10.11   0
   1  -2  -1 9665.49   14.96   0
   0  -2   1 2171.64    5.55   0
   0   2  -1 2360.59    5.78   0
   0   2   1 2572.12    6.41   0
   0  -2  -1 2522.68    6.24   0
   1   2   1  443.71    2.19   0
   1  -2   1  441.99    2.77   0
  -1   2  -1  452.91    2.80   0
  -1  -2  -1  473.44    2.27   0
   2  -2   1   18.60    0.73   0
  -2  -2  -1   17.47    0.62   0
   2   2   1   16.96    0.61   0
   3   2   1   65.18    0.73   0
  -3  -2  -1   64.63    0.74   0
   3  -2   1   67.54    1.04   0
   4  -2   1    6.58    0.55   0
  -4  -2  -1    5.80    0.50   0
   4   2   1    6.22    0.50   0
   5   2   1   18.95    0.48   0
   5  -2   1   20.39    0.76   0
  -5  -2  -1   20.76    0.49   0
   6  -2   1   35.98    0.80   0
   6   2   1   35.12    0.69   0
  -6  -2  -1   33.98    0.70   0
   7  -2   1   11.69    0.86   0
   7   2   1   13.18    0.68   0
   8  -2   1   -0.00    0.87   0
   8   2   1    0.43    0.74   0
   7   3  -1    1.40    0.61   0
   7  -3  -1    1.35    0.80   0
   7  -3  -1    1.65    0.79   0
  -7  -3   1    2.59    0.62   0
   6   3  -1    9.12    0.60   0
   6  -3  -1    8.29    0.76   0
  -6  -3   1    8.01    0.45   0
   6  -3  -1    8.86    0.68   0
   5   3  -1    0.85    0.51   0
  -5  -3   1    1.31    0.37   0
   5  -3  -1    1.37    0.71   0
   5  -3  -1    1.04    0.66   0
  -4  -3   1    0.64    0.33   0
   4   3  -1    0.88    0.47   0
   4  -3  -1   -0.04    0.49   0
   4  -3  -1    0.29    0.62   0
   3  -3  -1   10.92    0.69   0
   3   3  -1    9.86    0.40   0
  -3  -3   1   10.26    0.42   0
  -2  -3   1 1066.65    2.71   0
   2   3  -1 1044.27    2.71   0
   2  -3  -1 1151.05    4.60   0
   1   3  -1   19.40    0.52   0
  -1   3   1   18.94    0.74   0
  -1  -3   1   20.33    0.64   0
   1  -3  -1   20.14    0.74   0
   0  -3   1  522.17    2.30   0
   0  -3  -1  488.55    2.29   0
   0   3   1  508.09    2.34   0
   0   3  -1  502.02    2.31   0
  -1  -3  -1   39.60    0.76   0
   1  -3   1   41.01    0.88   0
   1   3   1   41.90    0.76   0
  -1   3  -1   43.33    0.80   0
   2  -3   1    7.36    0.59   0
  -2  -3  -1    6.81    0.56   0
   2   3   1    6.23    0.44   0
   3   3   1    4.54    0.50   0
   3  -3   1    4.97    0.53   0
  -3  -3  -1    5.28    0.39   0
   4  -3   1   10.68    0.61   0
   4   3   1    9.87    0.55   0
  -4  -3  -1    9.42    0.38   0
   4  -3   1   10.87    0.72   0
   5  -3   1   -0.16    0.52   0
  -5  -3  -1    0.23    0.48   0
   5   3   1   -0.37    0.48   0
   5  -3   1    0.07    0.50   0
   6  -3   1    0.56    0.57   0
  -6  -3  -1    0.27    0.57   0
   6   3   1    0.71    0.41   0
   6  -3   1    1.02    0.70   0
  -7  -3  -1    2.45    0.63   0
   7  -3   1    1.72    0.81   0
   7   3   1    1.43    0.64   0
   7  -3   1    1.92    0.79   0
   7   4  -1    1.12    0.63   0
   7  -4  -1    0.67    1.06   0
   7  -4  -1    1.32    0.95   0
  -7  -4   1    2.06    0.63   0
   6  -4  -1    0.20    0.70   0
  -6  -4   1    0.01    0.41   0
   6   4  -1    0.45    0.54   0
   6  -4  -1   -0.05    0.81   0
   5  -4  -1    7.49    0.82   0
   5  -4  -1    6.43    0.71   0
  -5  -4   1    6.65    0.55   0
   5   4  -1    6.72    0.41   0
  -4  -4   1   -0.67    0.51   0
   4  -4  -1   -0.09    0.49   0
   4   4  -1    0.16    0.49   0
   4  -4  -1    0.25    0.60   0
  -3  -4   1   -0.01    0.35   0
   3  -4  -1   -0.01    0.58   0
   3   4  -1    0.02    0.48   0
   2  -4  -1  620.49    2.90   0
  -2   4   1  657.49    2.93   0
  -2  -4   1  632.13    2.05   0
   2   4  -1  614.97    1.95   0
   1  -4  -1   11.65    0.67   0
  -1   4   1   12.62    0.69   0
  -1  -4   1   11.42    0.59   0
   1   4  -1   12.33    0.59   0
   0  -4  -1   11.23    0.56   0
   0   4  -1   11.66    0.54   0
   0   4   1   11.33    0.56   0
   0  -4   1   11.28    0.43   0
  -1  -4  -1    0.46    0.48   0
   1   4   1    0.30    0.34   0
  -1   4  -1    0.40    0.35   0
   1  -4   1    0.64    0.53   0
   2   4   1    6.11    0.53   0
   2  -4   1    4.93    0.56   0
  -2  -4  -1    5.25    0.56   0
  -2   4  -1    5.26    0.59   0
   3   4   1   32.50    0.54   0
   3  -4   1   20.73    0.67   0
  -3  -4  -1   32.38    0.64   0
   4   4   1   39.61    0.67   0
   4  -4   1   39.74    0.92   0
  -4  -4  -1   39.39    0.57   0
   5  -4   1    3.15    0.58   0
  -5  -4  -1    3.07    0.39   0
   5  -4   1    2.67    0.68   0
   5   4   1    2.97    0.51   0
   6  -4   1    0.22    0.60   0
   6   4   1   -0.11    0.57   0
  -6  -4  -1    0.13    0.40   0
   6  -4   1    0.14    0.56   0
  -7  -4  -1    4.65    0.66   0
   7  -4   1    4.91    0.89   0
   7  -4   1    5.59    0.88   0
   7   4   1    4.66    0.64   0
   7   5  -1    3.32    0.51   0
  -7  -5   1    2.86    0.50   0
  -6  -5   1    0.24    0.42   0
   6   5  -1    0.45    0.41   0
  -5  -5   1    9.64    0.57   0
   5  -5  -1    9.29    0.91   0
   5   5  -1    8.86    0.45   0
   5  -5  -1    8.71    0.91   0
   4   5  -1    0.82    0.51   0
   4  -5  -1    1.10    0.66   0
  -4  -5   1    0.93    0.37   0
  -3  -5   1    0.18    0.52   0
   3   5  -1    0.32    0.37   0
   3  -5  -1    0.52    0.61   0
  -2  -5   1    4.55    0.50   0
  -2   5   1    4.79    0.56   0
   2   5  -1    5.46    0.50   0
   2  -5  -1    4.66    0.51   0
   1  -5  -1   57.17    0.88   0
  -1   5   1   60.86    0.89   0
   1   5  -1   60.03    0.77   0
  -1  -5   1   59.76    0.78   0
   0   5   1    4.32    0.50   0
   0  -5   1    3.96    0.37   0
   0  -5  -1    4.06    0.49   0
   0   5  -1    4.17    0.49   0
  -1   5  -1  133.38    1.07   0
  -1  -5  -1  127.58    0.93   0
   1  -5   1  129.25    1.15   0
   1   5   1  130.50    0.99   0
  -2  -5  -1    1.19    0.48   0
   2  -5   1    1.26    0.51   0
   2   5   1    1.28    0.35   0
  -2   5  -1    1.30    0.49   0
   3  -5   1    0.80    0.52   0
   3   5   1    1.24    0.51   0
  -3  -5  -1    0.58    0.52   0
   4  -5   1   12.34    0.65   0
  -4  -5  -1   13.25    0.56   0
   4   5   1   13.28    0.55   0
   5  -5   1    1.30    0.68   0
   5   5   1    1.65    0.37   0
   5  -5   1    1.56    0.71   0
  -5  -5  -1    1.30    0.38   0
   6  -5   1    0.88    0.78   0
   6  -5   1    0.93    0.77   0
  -6  -5  -1    0.91    0.40   0
   6   5   1    1.23    0.62   0
  -7  -5  -1    4.12    0.50   0
   7   5   1    3.47    0.68   0
   7  -5   1    3.34    1.05   0
   7  -5   1    4.05    1.18   0
  -6  -6   1    0.95    0.65   0
   6   6  -1    0.04    0.61   0
   5  -6  -1   -0.13    0.89   0
  -5  -6   1   -0.06    0.56   0
   5   6  -1    0.49    0.56   0
   5  -6  -1    0.16    0.91   0
   4  -6  -1    0.24    0.66   0
  -4  -6   1    0.09    0.36   0
   4   6  -1    0.43    0.53   0
  -3  -6   1   14.81    0.46   0
   3   6  -1   16.88    0.59   0
   3  -6  -1   14.95    0.69   0
   2   6  -1    0.98    0.50   0
   2  -6  -1    0.97    0.53   0
  -2   6   1    1.03    0.52   0
  -2  -6   1    1.39    0.37   0
   1   6  -1    3.19    0.35   0
  -1   6   1    3.06    0.51   0
  -1  -6   1    3.59    0.47   0
   1  -6  -1    2.99    0.55   0
   0   6  -1   18.33    0.59   0
   0  -6   1   17.71    0.60   0
   0  -6  -1   17.11    0.62   0
   0   6   1   17.17    0.59   0
  -1  -6  -1    0.15    0.47   0
  -1   6  -1    0.40    0.51   0
   1   6   1   -0.24    0.31   0
   1  -6   1    0.30    0.35   0
  -2  -6  -1   -0.21    0.52   0
  -2   6  -1    0.20    0.36   0
   2   6   1    0.20    0.36   0
   2  -6   1    0.33    0.50   0
   3   6   1   -0.22    0.35   0
   3  -6   1    0.42    0.50   0
  -3  -6  -1    0.51    0.36   0
   4   6   1   12.57    0.46   0
   4  -6   1   12.15    0.69   0
  -4  -6  -1   12.67    0.59   0
   5  -6   1    0.11    0.70   0
   5  -6   1    0.14    0.72   0
  -5  -6  -1   -0.18    0.39   0
   5   6   1   -0.03    0.39   0
   6   6   1    1.28    0.46   0
   6  -6   1    1.49    0.92   0
  -6  -6  -1    1.49    0.64   0
   6  -6   1    1.54    0.93   0
  -6  -7   1    0.53    0.69   0
   6   7  -1    0.54    0.65   0
   5  -7  -1    0.12    1.15   0
  -5  -7   1    0.22    0.60   0
   5  -7  -1    0.12    1.08   0
   5   7  -1    0.04    0.42   0
   4  -7  -1    5.72    0.77   0
   4   7  -1    6.11    0.58   0
  -4  -7   1    5.45    0.43   0
  -3  -7   1    5.20    0.57   0
   3  -7  -1    5.55    0.69   0
   3   7  -1    5.06    0.56   0
   2  -7  -1    0.52    0.52   0
  -2  -7   1    0.18    0.50   0
  -2   7   1   -0.25    0.49   0
   2   7  -1    0.49    0.48   0
   1   7  -1    1.57    0.50   0
   1  -7  -1    0.76    0.56   0
  -1   7   1    0.83    0.53   0
  -1  -7   1    0.75    0.48   0
   0  -7   1  137.07    1.05   0
   0   7  -1  142.17    1.06   0
   0  -7  -1  126.74    0.98   0
   0   7   1  137.44    1.06   0
   1   7   1    2.50    0.53   0
  -1   7  -1    1.89    0.40   0
  -1  -7  -1    2.28    0.52   0
   1  -7   1    2.32    0.39   0
   2   7   1    2.86    0.52   0
  -2  -7  -1    2.17    0.36   0
   2  -7   1    2.46    0.55   0
  -2   7  -1    3.76    0.55   0
   3   7   1    0.31    0.53   0
  -3  -7  -1    0.71    0.53   0
   3  -7   1    0.39    0.56   0
   4   7   1    7.73    0.45   0
  -4  -7  -1    8.45    0.60   0
   4  -7   1    7.51    0.77   0
  -5  -7  -1    1.85    0.62   0
   5   7   1    2.39    0.44   0
   5  -7   1    2.05    0.77   0
  -6  -7  -1    3.47    0.50   0
   6   7   1    3.17    0.71   0
  -5  -8   1    2.63    0.52   0
   5   8  -1    3.22    0.51   0
   4   8  -1    0.83    0.60   0
   4  -8  -1    0.95    0.78   0
  -4  -8   1    0.95    0.44   0
   3  -8  -1    3.96    0.62   0
  -3  -8   1    3.70    0.42   0
   3   8  -1    4.22    0.57   0
   2  -8  -1    0.38    0.56   0
  -2   8   1    0.42    0.55   0
   2   8  -1    0.05    0.53   0
  -2  -8   1    0.05    0.55   0
  -1   8   1    1.18    0.57   0
   1  -8  -1    1.20    0.55   0
  -1  -8   1    1.57    0.39   0
   1   8  -1    0.98    0.52   0
   0  -8   1    5.13    0.59   0
   0   8  -1    5.75    0.58   0
   0   8   1    5.80    0.57   0
   0  -8  -1    5.22    0.59   0
   1  -8   1    0.11    0.57   0
   1   8   1    0.64    0.53   0
  -1  -8  -1    0.28    0.53   0
  -1   8  -1    0.20    0.54   0
   2  -8   1    0.13    0.39   0
  -2   8  -1    0.04    0.56   0
   2   8   1   -0.07    0.38   0
  -2  -8  -1    0.38    0.53   0
   3   8   1    0.60    0.41   0
  -3  -8  -1    0.38    0.42   0
   3  -8   1    0.61    0.60   0
  -4  -8  -1    0.79    0.61   0
   4   8   1    0.34    0.61   0
   4  -8   1    0.32    0.77   0
   5   8   1    0.44    0.46   0
   5  -8   1    0.45    0.97   0
  -5  -8  -1    0.26    0.47   0
   4   9  -1    0.17    0.65   0
   4  -9  -1    0.35    0.67   0
  -4  -9   1   -0.68    0.67   0
  -3  -9   1    0.28    0.42   0
   3   9  -1    0.32    0.43   0
   3  -9  -1    0.44    0.66   0
  -2   9   1    1.28    0.63   0
   2  -9  -1    1.28    0.62   0
   2   9  -1    1.94    0.60   0
  -2  -9   1    0.91    0.42   0
  -1  -9   1    6.77    0.45   0
   1   9  -1    5.48    0.46   0
   1  -9  -1    5.95    0.66   0
  -1   9   1    6.32    0.65   0
   0  -9   1    0.99    0.63   0
   0   9   1    1.65    0.59   0
   0  -9  -1    1.69    0.59   0
   0   9  -1    1.57    0.59   0
  -1  -9  -1    2.70    0.59   0
  -1   9  -1    3.72    0.62   0
   1  -9   1    2.63    0.61   0
   1   9   1    2.69    0.45   0
   2  -9   1    0.34    0.62   0
  -2   9  -1    0.42    0.62   0
  -2  -9  -1    0.72    0.61   0
   2   9   1    0.99    0.61   0
   3   9   1    1.97    0.46   0
   3  -9   1    1.84    0.67   0
  -3  -9  -1    2.18    0.65   0
   4   9   1    0.23    0.67   0
   4  -9   1    0.13    0.87   0
  -4  -9  -1    0.76    0.68   0
  -2  10   1    2.22    0.72   0
   2 -10  -1    2.52    0.72   0
   2  10  -1    0.93    0.64   0
  -2 -10   1    1.98    0.67   0
  -1 -10   1    0.94    0.64   0
   1  10  -1    0.33    0.66   0
  -1  10   1    0.31    0.66   0
   1 -10  -1    0.42    0.67   0
   0  10   1    0.33    0.65   0
   0 -10   1    0.16    0.66   0
   0 -10  -1    0.36    0.66   0
   0  10  -1    0.48    0.65   0
   1 -10   1    0.89    0.65   0
  -1 -10  -1    0.68    0.49   0
  -1  10  -1    0.59    0.66   0
   1  10   1    0.34    0.45   0
  -2 -10  -1    0.44    0.47   0
  -2  10  -1    0.44    0.69   0
   2  10   1    0.28    0.66   0
   2 -10   1    0.04    0.68   0
   8   0  -2    1.44    0.70   0
   6   0  -2    4.14    0.57   0
   4   0  -2   -0.17    0.48   0
  -4   0   2    0.03    0.50   0
  -2   0   2 2074.82    5.78   0
   2   0  -2 1941.50    5.59   0
   2   0   2   96.44    1.18   0
   4   0   2   20.94    0.62   0
   6   0   2  136.92    1.15   0
   8   0   2    0.32    0.70   0
   8  -1  -2    0.30    0.69   0
   8   1  -2    0.42    0.69   0
   7   1  -2    0.56    0.62   0
   7  -1  -2    0.75    0.60   0
   6  -1  -2    0.93    0.52   0
  -6  -1   2    0.48    0.54   0
   6   1  -2    1.06    0.54   0
  -5  -1   2   -0.02    0.36   0
   5   1  -2    0.35    0.35   0
   5  -1  -2   -0.18    0.62   0
   4   1  -2   62.52    0.85   0
  -4  -1   2   63.50    0.85   0
   4  -1  -2   62.40    0.96   0
  -3  -1   2 1071.84    3.00   0
   3   1  -2 1115.41    3.10   0
   3  -1  -2 1163.63    4.29   0
  -2  -1   2  255.33    1.74   0
   2  -1  -2  266.51    2.70   0
   2   1  -2  255.53    1.74   0
  -1  -1   2   34.40    0.98   0
   1   1  -2   37.36    0.98   0
   0  -1   2   37.78    1.18   0
   0  -1  -2   38.36    1.33   0
   0   1  -2   38.12    1.18   0
   0   1   2   38.38    1.32   0
  -1  -1  -2  188.61    1.70   0
   1   1   2  196.25    1.72   0
  -2  -1  -2   65.62    0.95   0
   2   1   2   65.88    0.94   0
   3  -1   2    1.86    0.53   0
   3   1   2    1.51    0.33   0
  -3  -1  -2    1.56    0.46   0
  -4  -1  -2    3.08    0.51   0
   4  -1   2    3.74    0.50   0
   4   1   2    3.36    0.34   0
   5  -1   2   31.94    0.72   0
   5   1   2   33.37    0.69   0
   6  -1   2   59.39    0.90   0
   6   1   2   60.23    0.87   0
   7   1   2    6.22    0.67   0
   7  -1   2    7.38    0.64   0
   8   1   2    4.93    0.74   0
   8  -1   2    6.09    0.78   0
   8  -2  -2    0.36    0.88   0
   8   2  -2    0.66    0.72   0
  -7  -2   2    1.22    0.44   0
   7   2  -2    1.13    0.64   0
   7  -2  -2    1.11    0.62   0
   6  -2  -2   -0.03    0.54   0
  -6  -2   2    0.46    0.57   0
   6   2  -2    0.33    0.40   0
  -5  -2   2    0.24    0.49   0
   5  -2  -2    0.02    0.49   0
   5   2  -2    0.32    0.48   0
   4  -2  -2   11.93    0.64   0
   4   2  -2   11.78    0.55   0
  -4  -2   2   12.05    0.59   0
   3  -2  -2  106.62    1.54   0
  -3  -2   2  106.35    0.97   0
   3   2  -2  102.21    0.95   0
   2   2  -2   15.95    0.49   0
  -2  -2   2   15.95    0.61   0
   2  -2  -2   15.89    0.93   0
   1   2  -2 3489.25    6.04   0
  -1  -2   2 3428.97    5.92   0
   1  -2  -2 3485.13    9.95   0
  -1   2   2 3474.89    9.88   0
   0  -2  -2  264.68    2.14   0
   0   2  -2  225.55    1.72   0
   0  -2   2  275.44    1.93   0
   0   2   2  283.95    2.21   0
  -1  -2  -2   13.58    0.57   0
  -1   2  -2   14.36    0.61   0
   1   2   2   14.04    0.57   0
   1  -2   2   14.68    0.75   0
   2  -2   2  135.67    1.42   0
  -2  -2  -2  133.45    1.08   0
   2   2   2  132.12    1.08   0
  -3  -2  -2    0.65    0.47   0
   3   2   2    1.36    0.48   0
  -4  -2  -2   21.04    0.57   0
   4   2   2   21.88    0.59   0
   4  -2   2   22.51    0.67   0
   5  -2   2   50.39    0.83   0
  -5  -2  -2   51.68    0.74   0
   5   2   2   49.98    0.74   0
   6  -2   2    3.88    0.57   0
  -6  -2  -2    4.36    0.40   0
   6   2   2    4.04    0.40   0
   7  -2   2    0.13    0.59   0
   7   2   2    0.49    0.63   0
   8  -2   2    4.22    0.76   0
   8   2   2    1.66    0.73   0
   7   3  -2    0.94    0.61   0
   7  -3  -2    0.71    0.89   0
  -7  -3   2    1.16    0.62   0
   7  -3  -2    0.97    0.78   0
   6  -3  -2    4.17    0.75   0
   6  -3  -2    3.73    0.74   0
  -6  -3   2    3.93    0.57   0
   6   3  -2    3.24    0.42   0
   5  -3  -2   10.57    0.77   0
   5   3  -2    9.57    0.42   0
   5  -3  -2    9.46    0.76   0
  -5  -3   2    9.95    0.41   0
   4   3  -2   21.78    0.58   0
   4  -3  -2   22.71    0.93   0
   4  -3  -2   23.05    0.87   0
  -4  -3   2   24.25    0.59   0
   3   3  -2    1.27    0.47   0
  -3  -3   2    1.06    0.35   0
   3  -3  -2    0.90    0.64   0
   3  -3  -2    0.77    0.59   0
   2   3  -2  632.91    2.13   0
   2  -3  -2  654.55    3.69   0
  -2  -3   2  670.86    2.19   0
   1   3  -2   48.91    0.79   0
  -1   3   2   48.07    1.00   0
   1  -3  -2   48.31    1.00   0
  -1  -3   2   48.06    0.71   0
   0   3   2   81.89    1.06   0
   0   3  -2   79.55    1.03   0
   0  -3  -2   79.38    1.05   0
   0  -3   2   78.38    1.02   0
   1   3   2  322.72    1.66   0
  -1   3  -2  342.30    2.02   0
   1  -3   2  332.28    1.97   0
  -1  -3  -2  325.32    1.69   0
  -2  -3  -2  151.61    1.13   0
   2   3   2  149.23    1.10   0
   2  -3   2  156.69    1.42   0
  -3  -3  -2   28.79    0.64   0
   3   3   2   29.85    0.64   0
   3  -3   2   29.50    0.75   0
   4   3   2    0.10    0.33   0
   4  -3   2    0.15    0.50   0
   4  -3   2    0.17    0.50   0
  -4  -3  -2    0.04    0.50   0
   5  -3   2    1.42    0.52   0
  -5  -3  -2    1.17    0.48   0
   5   3   2    0.83    0.34   0
   5  -3   2    0.99    0.50   0
   6   3   2    0.28    0.39   0
   6  -3   2    0.20    0.56   0
   6  -3   2    0.13    0.70   0
  -6  -3  -2   -0.17    0.55   0
   7   3   2   11.12    0.67   0
   7  -3   2   10.35    0.87   0
   7  -3   2   10.11    0.71   0
   7   4  -2    1.31    0.65   0
  -7  -4   2    1.11    0.47   0
   6   4  -2    0.11    0.41   0
  -6  -4   2    0.79    0.57   0
   6  -4  -2    0.12    0.90   0
   6  -4  -2    0.13    0.90   0
   5   4  -2    1.79    0.51   0
  -5  -4   2    2.11    0.51   0
   5  -4  -2    1.82    0.76   0
   5  -4  -2    1.89    0.75   0
   4   4  -2    3.13    0.52   0
   4  -4  -2    2.60    0.62   0
   4  -4  -2    2.59    0.74   0
  -4  -4   2    2.68    0.38   0
   3   4  -2   26.54    0.60   0
  -3  -4   2   28.72    0.61   0
   3  -4  -2   27.53    0.93   0
  -2   4   2  874.84    3.84   0
   2  -4  -2  785.63    3.41   0
   2   4  -2  819.55    2.21   0
  -2  -4   2  832.14    2.30   0
  -1  -4   2  573.53    1.97   0
   1  -4  -2  575.70    2.64   0
  -1   4   2  597.26    2.62   0
   1   4  -2  579.24    1.99   0
   0   4  -2    9.10    0.40   0
   0  -4  -2   10.65    0.58   0
   0   4   2   11.15    0.53   0
   0  -4   2   10.06    0.41   0
  -1  -4  -2    0.81    0.46   0
  -1   4  -2    1.38    0.50   0
   1   4   2    0.68    0.45   0
   1  -4   2    0.34    0.47   0
  -2  -4  -2   50.95    0.66   0
   2  -4   2   52.56    0.88   0
   2   4   2   50.96    0.72   0
  -2   4  -2   57.09    0.91   0
  -3  -4  -2    0.63    0.48   0
   3   4   2    0.53    0.48   0
   3  -4   2    0.88    0.49   0
   4   4   2   64.15    0.76   0
   4  -4   2   65.26    0.97   0
  -4  -4  -2   67.58    0.78   0
  -5  -4  -2   16.90    0.46   0
   5  -4   2   17.74    0.71   0
   5   4   2   17.47    0.58   0
   5  -4   2   18.30    0.69   0
   6  -4   2    0.94    0.70   0
  -6  -4  -2    1.14    0.39   0
   6   4   2    1.19    0.41   0
   6  -4   2    1.46    0.70   0
   7   4   2    0.46    0.67   0
   7  -4   2   -0.01    0.80   0
   7  -4   2    0.19    0.79   0
  -7  -4  -2    0.55    0.64   0
   7   5  -2    0.99    0.48   0
  -7  -5   2    2.20    0.67   0
  -6  -5   2   -0.33    0.58   0
   6   5  -2   -0.04    0.42   0
   5   5  -2    0.56    0.37   0
   5  -5  -2    0.78    1.11   0
   5  -5  -2    0.71    1.10   0
  -5  -5   2    1.29    0.54   0
  -4  -5   2    0.24    0.34   0
   4  -5  -2    0.22    0.65   0
   4  -5  -2    0.33    0.75   0
   4   5  -2    0.62    0.36   0
  -3  -5   2    2.53    0.38   0
   3   5  -2    2.50    0.52   0
   3  -5  -2    2.42    0.63   0
  -2   5   2   12.73    0.73   0
  -2  -5   2   11.00    0.41   0
   2  -5  -2   12.82    0.72   0
   2   5  -2   11.83    0.43   0
  -1   5   2  233.57    1.51   0
   1  -5  -2  227.98    1.49   0
   1   5  -2  223.98    1.17   0
  -1  -5   2  237.79    1.29   0
   0   5  -2   88.09    0.87   0
   0  -5   2   87.31    0.88   0
   0  -5  -2   82.36    0.92   0
   0   5   2   85.23    0.91   0
   1  -5   2    3.79    0.52   0
  -1  -5  -2    4.91    0.50   0
   1   5   2    4.54    0.50   0
  -1   5  -2    4.51    0.53   0
  -2  -5  -2    1.23    0.34   0
  -2   5  -2    1.32    0.48   0
   2   5   2    1.13    0.48   0
   2  -5   2    1.97    0.46   0
   3   5   2   34.22    0.54   0
  -3  -5  -2   34.15    0.54   0
   3  -5   2   31.75    0.75   0
   4   5   2    5.29    0.51   0
   4  -5   2    4.97    0.58   0
  -4  -5  -2    4.91    0.53   0
   5   5   2    1.09    0.37   0
  -5  -5  -2    1.46    0.38   0
   5  -5   2    1.33    0.70   0
   5  -5   2    1.40    0.68   0
   6  -5   2    1.47    0.77   0
   6   5   2    1.04    0.63   0
  -6  -5  -2    1.53    0.60   0
   6  -5   2    0.82    0.62   0
   7  -5   2    3.29    0.91   0
   7   5   2    2.53    0.51   0
  -7  -5  -2    3.96    0.68   0
   7  -5   2    3.44    0.91   0
   6   6  -2    0.61    0.46   0
  -6  -6   2    0.99    0.66   0
  -5  -6   2    1.66    0.43   0
   5   6  -2    1.89    0.58   0
  -4  -6   2   25.41    0.53   0
   4  -6  -2   24.75    1.07   0
   4   6  -2   25.06    0.64   0
  -3  -6   2   42.34    0.71   0
   3  -6  -2   41.20    0.94   0
   3   6  -2   42.95    0.70   0
   2  -6  -2    0.57    0.53   0
  -2  -6   2    1.52    0.54   0
  -2   6   2    0.77    0.52   0
   2   6  -2    0.62    0.36   0
   1  -6  -2   -0.42    0.49   0
   1   6  -2    0.30    0.48   0
  -1  -6   2    0.76    0.32   0
  -1   6   2    0.37    0.48   0
   0   6  -2   15.61    0.45   0
   0   6   2   15.41    0.47   0
   0  -6  -2   15.00    0.59   0
   0  -6   2   16.12    0.57   0
  -1   6  -2    1.11    0.53   0
   1  -6   2    1.39    0.53   0
   1   6   2    0.28    0.48   0
  -1  -6  -2    0.84    0.49   0
  -2  -6  -2    7.64    0.53   0
  -2   6  -2    8.81    0.56   0
   2   6   2    7.39    0.54   0
   2  -6   2    8.34    0.55   0
  -3  -6  -2   50.41    0.72   0
   3   6   2   48.32    0.61   0
   3  -6   2   49.20    0.85   0
  -4  -6  -2    2.62    0.54   0
   4  -6   2    2.15    0.58   0
   4   6   2    2.49    0.39   0
   5  -6   2    1.33    0.73   0
  -5  -6  -2    1.70    0.41   0
   5  -6   2    1.23    0.73   0
   5   6   2    1.22    0.57   0
   6  -6   2    6.67    0.88   0
   6  -6   2    4.79    0.87   0
   6   6   2    6.29    0.63   0
  -6  -6  -2    5.79    0.46   0
  -6  -7   2    3.37    0.53   0
   6   7  -2    3.58    0.68   0
  -5  -7   2    0.45    0.42   0
   5   7  -2    0.60    0.41   0
  -4  -7   2    1.91    0.57   0
   4  -7  -2    1.56    0.73   0
   4   7  -2    2.06    0.56   0
  -3  -7   2    0.08    0.38   0
   3  -7  -2    0.09    0.67   0
   3   7  -2    0.14    0.37   0
  -2  -7   2    5.67    0.53   0
   2  -7  -2    5.74    0.57   0
   2   7  -2    6.26    0.54   0
  -2   7   2    6.04    0.57   0
  -1   7   2    1.10    0.38   0
   1   7  -2    0.93    0.50   0
   1  -7  -2    1.03    0.56   0
  -1  -7   2    1.05    0.37   0
   0  -7  -2   13.18    0.48   0
   0   7  -2   15.26    0.61   0
   0  -7   2   13.38    0.46   0
   0   7   2   13.10    0.46   0
   1   7   2   32.77    0.67   0
  -1  -7  -2   31.60    0.56   0
  -1   7  -2   31.99    0.61   0
   1  -7   2   29.07    0.57   0
   2   7   2    5.26    0.51   0
  -2   7  -2    5.93    0.54   0
   2  -7   2    5.50    0.57   0
  -2  -7  -2    5.33    0.52   0
   3  -7   2    1.00    0.54   0
  -3  -7  -2    1.38    0.53   0
   3   7   2    1.43    0.53   0
   4  -7   2    0.06    0.71   0
   4   7   2    0.83    0.58   0
  -4  -7  -2    1.00    0.56   0
  -5  -7  -2    0.68    0.61   0
   5   7   2    0.11    0.61   0
   5  -7   2    0.41    0.64   0
   6  -7   2    3.11    1.06   0
   6   7   2    3.18    0.68   0
  -6  -7  -2    4.81    0.70   0
   6  -7   2    3.81    1.08   0
  -5  -8   2    2.02    0.68   0
   5   8  -2    2.85    0.68   0
   4  -8  -2    3.90    0.81   0
   4   8  -2    3.74    0.46   0
  -4  -8   2    4.07    0.63   0
   3  -8  -2    9.35    0.70   0
   3   8  -2    8.10    0.46   0
  -3  -8   2   10.58    0.60   0
   2   8  -2    0.20    0.53   0
  -2  -8   2    0.32    0.52   0
  -2   8   2    0.39    0.56   0
   2  -8  -2   -0.05    0.56   0
   1  -8  -2    0.40    0.56   0
  -1   8   2    0.82    0.56   0
  -1  -8   2    0.66    0.37   0
   1   8  -2    0.23    0.36   0
   0   8   2    2.36    0.43   0
   0   8  -2    2.49    0.56   0
   0  -8   2    2.33    0.57   0
   0  -8  -2    2.31    0.56   0
   1  -8   2   -0.05    0.42   0
  -1   8  -2    0.31    0.57   0
  -1  -8  -2    0.15    0.36   0
   1   8   2    0.28    0.35   0
  -2   8  -2    0.43    0.56   0
  -2  -8  -2    0.29    0.55   0
   2  -8   2    0.71    0.56   0
   2   8   2   -0.11    0.52   0
  -3  -8  -2    3.43    0.58   0
   3  -8   2    2.64    0.61   0
   3   8   2    3.49    0.58   0
   4   8   2    2.92    0.45   0
   4  -8   2    3.25    0.78   0
  -4  -8  -2    3.13    0.45   0
   5  -8   2    0.32    0.84   0
  -5  -8  -2    0.13    0.66   0
   5   8   2    0.66    0.67   0
   4   9  -2    1.83    0.66   0
   4  -9  -2    2.53    0.90   0
  -4  -9   2    2.21    0.48   0
   3   9  -2    0.58    0.62   0
   3  -9  -2    0.69    0.64   0
  -3  -9   2    0.87    0.63   0
  -2   9   2    0.26    0.60   0
   2   9  -2    0.15    0.41   0
   2  -9  -2   -0.10    0.60   0
  -2  -9   2    0.37    0.43   0
   1   9  -2   10.07    0.62   0
  -1  -9   2    9.30    0.47   0
   1  -9  -2    9.32    0.65   0
  -1   9   2   10.43    0.65   0
   0  -9   2    4.30    0.61   0
   0  -9  -2    4.17    0.61   0
   0   9  -2    4.54    0.58   0
   0   9   2    4.43    0.45   0
  -1  -9  -2    0.85    0.58   0
  -1   9  -2    0.63    0.42   0
   1   9   2    0.22    0.57   0
   1  -9   2    0.40    0.59   0
   2   9   2   -0.72    0.60   0
  -2   9  -2    0.70    0.61   0
  -2  -9  -2    0.28    0.60   0
   2  -9   2    0.26    0.61   0
   3  -9   2    1.63    0.79   0
  -3  -9  -2    1.13    0.45   0
   3   9   2    0.75    0.62   0
   4  -9   2    0.07    0.85   0
   4   9   2    0.40    0.47   0
  -4  -9  -2   -0.07    0.49   0
   2 -10  -2    0.69    0.68   0
  -2  10   2   -0.02    0.69   0
   2  10  -2   -0.15    0.65   0
  -2 -10   2    0.56    0.48   0
  -1 -10   2    1.82    0.62   0
   1  10  -2    1.00    0.64   0
  -1  10   2    0.58    0.65   0
   1 -10  -2    0.53    0.66   0
   0 -10  -2    0.28    0.48   0
   0  10   2    0.27    0.46   0
   0  10  -2   -0.01    0.67   0
   0 -10   2    0.09    0.66   0
  -1  10  -2    0.12    0.67   0
   1  10   2    0.12    0.64   0
   1 -10   2    0.10    0.64   0
  -1 -10  -2    0.30    0.47   0
   2  10   2   -0.22    0.47   0
   2 -10   2    0.03    0.68   0
  -2 -10  -2   -0.14    0.65   0
  -2  10  -2    0.61    0.69   0
   7   0  -3    2.77    0.60   0
   5   0  -3    9.55    0.57   0
  -5   0   3   10.49    0.58   0
  -3   0   3   71.14    1.02   0
   3   0  -3   66.79    1.00   0
   1   0  -3  773.39    4.73   0
  -1   0   3  746.30    4.63   0
   3   0   3   15.16    0.60   0
   5   0   3    6.26    0.40   0
   7   0   3   16.39    0.72   0
   8   1  -3   -0.05    0.70   0
   8  -1  -3    0.45    0.86   0
   7   1  -3    1.72    0.62   0
   7  -1  -3    1.24    0.62   0
  -6  -1   3    2.26    0.56   0
   6  -1  -3    1.66    0.55   0
   6   1  -3    1.41    0.55   0
   5   1  -3    1.33    0.51   0
   5  -1  -3    1.17    0.51   0
  -5  -1   3    1.29    0.52   0
   4  -1  -3  166.21    1.54   0
   4   1  -3  161.10    1.17   0
  -4  -1   3  162.54    1.17   0
   3   1  -3  768.00    2.62   0
  -3  -1   3  800.59    2.68   0
   3  -1  -3  813.87    3.65   0
   2  -1  -3  109.40    1.96   0
   2   1  -3  103.90    1.11   0
  -2  -1   3  107.56    1.18   0
   1   1  -3   19.40    0.81   0
  -1  -1   3   20.31    0.83   0
   0  -1   3  100.15    1.42   0
   0  -1  -3  101.41    1.80   0
   0   1   3   97.06    1.74   0
   0   1  -3  105.67    1.47   0
  -1  -1  -3  259.28    1.96   0
   1   1   3  256.83    1.88   0
   2   1   3   75.31    0.97   0
  -2  -1  -3   75.35    0.97   0
   3  -1   3    1.10    0.51   0
   3   1   3    1.10    0.33   0
  -3  -1  -3    1.35    0.33   0
   4   1   3    0.87    0.49   0
  -4  -1  -3    0.91    0.50   0
   4  -1   3    0.65    0.48   0
   5  -1   3   42.00    0.67   0
   5   1   3   40.50    0.71   0
   6   1   3    1.65    0.56   0
   6  -1   3    0.78    0.58   0
   7   1   3    2.89    0.46   0
   7  -1   3    3.18    0.48   0
   8  -1   3    7.66    0.78   0
   8   1   3    7.90    0.77   0
   8  -2  -3    0.26    0.89   0
   8   2  -3    0.41    0.51   0
  -7  -2   3    0.78    0.63   0
   7   2  -3    0.56    0.42   0
   7  -2  -3    0.34    0.62   0
  -6  -2   3    0.68    0.39   0
   6   2  -3    0.88    0.55   0
   6  -2  -3    0.71    0.67   0
   5  -2  -3    0.33    0.60   0
  -5  -2   3    0.21    0.52   0
   5   2  -3    0.09    0.50   0
  -4  -2   3    4.56    0.54   0
   4   2  -3    4.89    0.51   0
   4  -2  -3    5.18    0.67   0
   3   2  -3   74.43    0.86   0
   3  -2  -3   75.76    1.50   0
  -3  -2   3   75.74    0.79   0
  -2  -2   3   63.96    0.79   0
   2   2  -3   63.06    0.78   0
   2  -2  -3   64.97    2.07   0
   2  -2  -3   70.67    2.14   0
  -1  -2   3  157.89    1.41   0
   1   2  -3  161.42    1.33   0
  -1   2   3  159.11    2.39   0
   1  -2  -3  155.86    2.43   0
   0  -2   3   37.91    0.87   0
   0   2   3   37.05    1.00   0
   0  -2  -3   37.96    1.01   0
   0   2  -3   37.87    0.87   0
   1  -2   3  232.10    1.78   0
   1   2   3  226.31    1.54   0
  -1  -2  -3  213.49    1.55   0
  -1   2  -3  236.40    1.77   0
   2  -2   3   -0.29    0.53   0
   2   2   3    0.37    0.48   0
  -2  -2  -3    0.51    0.48   0
  -3  -2  -3    1.57    0.48   0
   3   2   3    0.98    0.34   0
   4  -2   3    0.10    0.46   0
   4   2   3    0.14    0.46   0
  -4  -2  -3    0.23    0.31   0
  -5  -2  -3   63.46    0.79   0
   5  -2   3   61.13    0.87   0
   5   2   3   58.99    0.68   0
   6   2   3    1.88    0.41   0
   6  -2   3    1.62    0.59   0
   7   2   3    1.94    0.61   0
   7  -2   3    1.64    0.66   0
   8   2   3    0.06    0.72   0
   8  -2   3    0.15    0.72   0
   7  -3  -3    0.14    0.88   0
   7   3  -3   -0.20    0.42   0
  -7  -3   3   -0.08    0.42   0
   7  -3  -3    0.13    0.87   0
   6  -3  -3    1.18    0.70   0
   6  -3  -3    1.06    0.69   0
   6   3  -3    1.52    0.52   0
  -6  -3   3    1.37    0.56   0
   5  -3  -3    1.02    0.66   0
   5  -3  -3    0.88    0.76   0
   5   3  -3    0.82    0.48   0
  -5  -3   3    0.99    0.39   0
   4  -3  -3    7.98    0.83   0
   4   3  -3    8.09    0.52   0
   4  -3  -3    7.96    0.81   0
  -4  -3   3    7.97    0.41   0
   3  -3  -3    6.38    0.77   0
   3   3  -3    6.91    0.50   0
   3  -3  -3    6.70    0.80   0
  -3  -3   3    6.34    0.38   0
   2   3  -3   13.33    0.59   0
  -2  -3   3   13.77    0.49   0
   2  -3  -3   13.73    0.85   0
  -1   3   3  431.10    2.66   0
  -1  -3   3  414.10    1.81   0
   1  -3  -3  435.93    2.70   0
   1   3  -3  427.45    1.84   0
   0  -3   3    9.40    0.58   0
   0   3  -3    8.71    0.45   0
   0   3   3    9.89    0.59   0
   0  -3  -3    9.69    0.59   0
  -1  -3  -3    6.78    0.55   0
   1  -3   3    3.40    0.39   0
  -1   3  -3    7.81    0.57   0
   1   3   3    7.20    0.54   0
   2  -3   3   50.11    0.86   0
   2   3   3   49.18    0.66   0
  -2  -3  -3   51.17    0.76   0
  -3  -3  -3   33.22    0.68   0
   3  -3   3   34.44    0.75   0
   3   3   3   31.54    0.65   0
   4  -3   3   85.47    1.01   0
  -4  -3  -3   78.37    0.74   0
   4  -3   3   86.07    1.03   0
   4   3   3   76.63    0.82   0
   5   3   3   20.36    0.48   0
  -5  -3  -3   20.75    0.60   0
   5  -3   3   21.75    0.78   0
   5  -3   3   22.84    0.67   0
   6   3   3    0.29    0.41   0
   6  -3   3    0.55    0.56   0
   6  -3   3    0.40    0.58   0
  -6  -3  -3    0.31    0.36   0
   7  -3   3    2.04    0.65   0
   7  -3   3    1.70    0.81   0
   7   3   3    1.69    0.60   0
   7   4  -3    2.05    0.64   0
  -7  -4   3    1.63    0.66   0
   6   4  -3    1.31    0.39   0
  -6  -4   3    1.07    0.56   0
   5   4  -3   11.53    0.45   0
  -5  -4   3   12.08    0.57   0
  -4  -4   3    2.19    0.37   0
   4  -4  -3    2.40    0.85   0
   4   4  -3    2.84    0.48   0
   4  -4  -3    2.63    0.91   0
  -3  -4   3    0.56    0.34   0
   3  -4  -3    0.26    0.59   0
   3   4  -3    0.40    0.47   0
  -2  -4   3  606.68    1.98   0
  -2   4   3  677.35    3.59   0
   2  -4  -3  592.60    3.17   0
   2   4  -3  611.19    1.97   0
  -1  -4   3  420.97    1.71   0
   1  -4  -3  428.82    2.29   0
   1   4  -3  434.03    1.74   0
  -1   4   3  442.18    2.29   0
   0   4   3    7.70    0.56   0
   0  -4  -3    7.14    0.50   0
   0  -4   3    7.14    0.39   0
   0   4  -3    7.88    0.51   0
   1   4   3   42.53    0.63   0
  -1   4  -3   44.58    0.76   0
   1  -4   3   41.80    0.75   0
  -1  -4  -3   42.21    0.71   0
  -2  -4  -3   23.44    0.62   0
   2  -4   3   24.40    0.69   0
   2   4   3   22.99    0.60   0
  -3  -4  -3   10.91    0.40   0
   3  -4   3   12.29    0.58   0
   3   4   3   12.61    0.40   0
  -4  -4  -3   43.91    0.70   0
   4  -4   3   46.64    0.84   0
   4   4   3   44.99    0.60   0
   5   4   3   13.37    0.58   0
   5  -4   3   14.42    0.65   0
   5  -4   3   14.98    0.78   0
  -5  -4  -3   13.40    0.44   0
   6  -4   3    8.32    0.79   0
   6  -4   3    7.89    0.80   0
  -6  -4  -3    8.73    0.61   0
   6   4   3    7.83    0.44   0
   7   4   3    9.62    0.54   0
  -7  -4  -3   12.29    0.57   0
   7  -4   3   13.93    0.81   0
   7  -4   3   14.82    0.78   0
   7   5  -3    1.96    0.69   0
  -7  -5   3    3.96    0.68   0
  -6  -5   3    0.71    0.59   0
   6   5  -3    0.28    0.43   0
  -5  -5   3    0.43    0.38   0
   5   5  -3   -0.32    0.37   0
   4  -5  -3    0.28    0.89   0
  -4  -5   3    0.26    0.35   0
   4  -5  -3    0.22    0.88   0
   4   5  -3    0.09    0.49   0
   3  -5  -3    0.57    0.60   0
  -3  -5   3    0.08    0.36   0
   3   5  -3    0.83    0.35   0
   2  -5  -3    0.84    0.52   0
  -2   5   3    0.69    0.51   0
   2   5  -3    0.09    0.47   0
  -2  -5   3    1.45    0.50   0
   1  -5  -3   13.14    0.49   0
   1   5  -3   13.39    0.44   0
  -1   5   3   13.57    0.61   0
  -1  -5   3   13.03    0.58   0
   0   5  -3    8.47    0.52   0
   0  -5   3    8.60    0.52   0
   0   5   3    8.11    0.55   0
   0  -5  -3    8.44    0.56   0
  -1  -5  -3    3.46    0.37   0
   1   5   3    3.88    0.49   0
  -1   5  -3    4.22    0.51   0
   1  -5   3    3.88    0.38   0
  -2  -5  -3    6.63    0.38   0
  -2   5  -3    7.22    0.52   0
   2   5   3    6.93    0.38   0
   2  -5   3    7.25    0.53   0
   3  -5   3    4.47    0.53   0
  -3  -5  -3    5.17    0.54   0
   3   5   3    5.32    0.53   0
  -4  -5  -3    4.13    0.53   0
   4  -5   3    4.52    0.53   0
   4   5   3    5.65    0.52   0
   5   5   3    0.21    0.36   0
  -5  -5  -3   -0.42    0.40   0
   5  -5   3    0.27    0.68   0
   5  -5   3    0.41    0.68   0
   6  -5   3    6.24    0.79   0
   6   5   3   12.73    0.52   0
   6  -5   3   14.66    0.76   0
  -6  -5  -3   12.33    0.52   0
  -7  -5  -3   15.48    0.76   0
   7  -5   3   11.15    1.00   0
   7  -5   3   13.77    1.00   0
   7   5   3   14.00    0.75   0
   6   6  -3    7.06    0.50   0
  -6  -6   3    8.29    0.70   0
  -5  -6   3    1.49    0.57   0
   5   6  -3    0.76    0.57   0
  -4  -6   3    6.07    0.42   0
   4  -6  -3    6.88    0.99   0
   4   6  -3    7.72    0.57   0
  -3  -6   3  142.60    1.00   0
   3   6  -3  132.35    0.98   0
   3  -6  -3  128.57    1.58   0
   2  -6  -3   57.54    1.02   0
  -2   6   3   60.22    1.02   0
  -2  -6   3   63.38    0.80   0
   2   6  -3   56.85    0.65   0
  -1  -6   3   34.34    0.67   0
   1  -6  -3   33.55    0.71   0
   1   6  -3   33.74    0.52   0
  -1   6   3   34.28    0.70   0
   0  -6  -3    0.66    0.53   0
   0  -6   3    0.21    0.36   0
   0   6  -3    0.20    0.45   0
   0   6   3    0.19    0.52   0
  -1  -6  -3   10.22    0.53   0
  -1   6  -3   15.73    0.46   0
   1   6   3   11.19    0.52   0
   1  -6   3   10.69    0.54   0
  -2   6  -3    1.93    0.52   0
   2  -6   3    1.96    0.50   0
  -2  -6  -3    2.13    0.38   0
   2   6   3    1.57    0.45   0
   3  -6   3   16.47    0.64   0
   3   6   3   15.60    0.46   0
  -3  -6  -3   15.69    0.59   0
  -4  -6  -3    5.07    0.55   0
   4  -6   3    5.02    0.60   0
   4   6   3    4.76    0.41   0
   5   6   3    0.56    0.57   0
   5  -6   3    0.34    0.56   0
  -5  -6  -3    0.68    0.56   0
  -6  -6  -3    5.52    0.68   0
   6  -6   3    5.38    0.88   0
   6   6   3    4.23    0.51   0
   6  -6   3    6.57    0.89   0
  -6  -7   3    1.62    0.70   0
   6   7  -3    0.84    0.48   0
  -5  -7   3    1.13    0.57   0
   5   7  -3   -0.24    0.61   0
   4  -7  -3    4.76    0.90   0
  -4  -7   3    4.77    0.44   0
   4   7  -3    4.28    0.43   0
  -3  -7   3    0.49    0.38   0
   3   7  -3    0.38    0.38   0
   3  -7  -3    0.31    0.54   0
  -2  -7   3   13.28    0.60   0
   2  -7  -3   11.05    0.64   0
  -2   7   3   12.80    0.63   0
   2   7  -3   11.72    0.54   0
   1  -7  -3    2.47    0.55   0
  -1   7   3    1.98    0.40   0
   1   7  -3    2.32    0.35   0
  -1  -7   3    2.48    0.50   0
   0   7   3   -0.39    0.36   0
   0  -7   3   -0.02    0.50   0
   0  -7  -3    0.33    0.52   0
   0   7  -3    0.03    0.50   0
   1  -7   3    0.40    0.50   0
   1   7   3    0.90    0.51   0
  -1  -7  -3    0.57    0.49   0
  -1   7  -3    0.36    0.51   0
   2  -7   3    4.30    0.40   0
  -2  -7  -3    4.38    0.53   0
  -2   7  -3    4.76    0.56   0
   2   7   3    4.40    0.53   0
   3  -7   3    0.12    0.56   0
   3   7   3    0.14    0.37   0
  -3  -7  -3   -0.15    0.38   0
  -4  -7  -3   -0.20    0.56   0
   4   7   3    0.17    0.40   0
   4  -7   3   -0.18    0.61   0
  -5  -7  -3    1.56    0.44   0
   5   7   3    1.74    0.44   0
   5  -7   3    1.63    0.79   0
   6  -7   3    3.36    1.09   0
  -6  -7  -3    3.25    0.51   0
   6   7   3    3.00    0.51   0
   6  -7   3    4.85    1.07   0
  -5  -8   3    5.63    0.71   0
   5   8  -3    5.12    0.54   0
  -4  -8   3    8.49    0.49   0
   4   8  -3    6.44    0.67   0
   4  -8  -3    7.81    1.03   0
   3   8  -3    7.03    0.61   0
   3  -8  -3    8.08    0.67   0
  -3  -8   3    7.49    0.61   0
  -2  -8   3    1.57    0.54   0
   2  -8  -3   -0.15    0.56   0
   2   8  -3    0.39    0.36   0
  -2   8   3    0.11    0.55   0
   1  -8  -3    2.75    0.56   0
  -1  -8   3    2.81    0.40   0
  -1   8   3    2.78    0.57   0
   1   8  -3    3.42    0.42   0
   0  -8  -3    0.16    0.58   0
   0   8   3    0.27    0.55   0
   0  -8   3    1.09    0.55   0
   0   8  -3    0.08    0.39   0
  -1   8  -3    8.74    0.58   0
   1   8   3    7.29    0.58   0
   1  -8   3    7.73    0.57   0
  -1  -8  -3    7.51    0.56   0
  -2  -8  -3    5.00    0.59   0
  -2   8  -3    4.23    0.61   0
   2  -8   3    3.82    0.59   0
   2   8   3    4.22    0.55   0
  -3  -8  -3    0.77    0.56   0
   3  -8   3    0.29    0.57   0
   3   8   3   -0.19    0.55   0
   4   8   3   -0.23    0.61   0
   4  -8   3   -0.01    0.60   0
  -4  -8  -3    0.07    0.62   0
   5   8   3    2.35    0.48   0
  -5  -8  -3    2.46    0.49   0
   5  -8   3    1.68    0.88   0
  -4  -9   3    0.28    0.64   0
   4  -9  -3    0.06    0.96   0
   4   9  -3   -0.56    0.67   0
   3  -9  -3    0.26    0.65   0
   3   9  -3    0.31    0.61   0
  -3  -9   3    0.30    0.45   0
   2  -9  -3    0.44    0.77   0
   2   9  -3    0.26    0.60   0
  -2   9   3    0.31    0.75   0
  -2  -9   3    0.43    0.58   0
   1  -9  -3    4.75    0.47   0
  -1  -9   3    4.88    0.61   0
  -1   9   3    4.12    0.45   0
   1   9  -3    5.78    0.62   0
   0  -9   3    4.35    0.60   0
   0  -9  -3    4.82    0.63   0
   0   9   3    4.05    0.62   0
   0   9  -3    3.97    0.62   0
  -1   9  -3    0.34    0.60   0
   1  -9   3    0.52    0.61   0
   1   9   3    0.15    0.42   0
  -1  -9  -3    0.02    0.56   0
  -2   9  -3    0.40    0.61   0
  -2  -9  -3    0.02    0.60   0
   2  -9   3    0.62    0.61   0
   2   9   3    0.57    0.60   0
   3  -9   3    0.41    0.63   0
  -3  -9  -3    0.58    0.43   0
   3   9   3   -0.19    0.64   0
  -4  -9  -3    1.48    0.67   0
   4  -9   3    0.74    0.70   0
   4   9   3    0.82    0.66   0
   2  10  -3   -0.02    0.46   0
   2 -10  -3    0.58    0.66   0
  -2 -10   3    0.73    0.66   0
  -2  10   3    0.53    0.70   0
  -1  10   3    0.31    0.65   0
  -1 -10   3    0.09    0.66   0
   1 -10  -3    0.11    0.67   0
   1  10  -3   -0.03    0.66   0
   0  10  -3   -0.17    0.65   0
   0 -10  -3    0.14    0.66   0
   0  10   3    0.10    0.64   0
   0 -10   3    0.18    0.65   0
   1  10   3    0.96    0.67   0
   1 -10   3   -0.26    0.67   0
  -1  10  -3    0.16    0.48   0
  -1 -10  -3   -0.21    0.44   0
  -2 -10  -3    0.46    0.66   0
   2  10   3    0.60    0.48   0
  -2  10  -3    0.69    0.69   0
   2 -10   3    0.72    0.69   0
   8   0  -4    0.02    0.71   0
   6   0  -4    0.54    0.55   0
  -4   0   4    3.13    0.52   0
   4   0  -4    3.27    0.50   0
  -2   0   4  181.75    1.79   0
   2   0  -4  185.96    1.80   0
   2   0   4    1.32    0.41   0
   4   0   4    2.55    0.39   0
   6   0   4    3.39    0.42   0
   8   0   4    8.79    0.78   0
   8  -1  -4   -0.19    0.87   0
   8   1  -4    0.29    0.69   0
   7  -1  -4    0.30    0.59   0
   7   1  -4   -0.22    0.60   0
  -6  -1   4    9.32    0.59   0
   6   1  -4    8.98    0.62   0
   6  -1  -4    8.52    0.75   0
  -5  -1   4    1.12    0.50   0
   5   1  -4    1.18    0.51   0
   5  -1  -4    1.14    0.61   0
   4   1  -4  203.70    1.34   0
  -4  -1   4  202.64    1.30   0
   4  -1  -4  208.39    1.68   0
  -3  -1   4   21.79    0.69   0
   3   1  -4   23.64    0.70   0
   3  -1  -4   21.50    0.86   0
   2  -1  -4  272.78    3.13   0
  -2   1   4  277.36    3.16   0
   2   1  -4  260.69    1.70   0
  -2  -1   4  257.97    1.70   0
  -1  -1   4  242.17    1.84   0
   1   1  -4  238.44    1.84   0
  -1   1   4  250.92    4.59   0
   0   1   4  792.18    4.19   0
   0   1  -4  754.08    3.46   0
   0  -1   4  734.52    3.40   0
   1   1   4  864.07    3.26   0
  -1  -1  -4  853.36    3.24   0
   2   1   4  184.14    1.34   0
  -2  -1  -4  191.56    1.33   0
  -3  -1  -4   62.74    0.79   0
   3  -1   4   65.14    0.91   0
   3   1   4   63.67    0.80   0
   4   1   4    0.09    0.35   0
   4  -1   4    0.28    0.50   0
   5   1   4   17.26    0.49   0
   5  -1   4   19.60    0.67   0
   6  -1   4   33.92    0.75   0
   6   1   4   35.44    0.74   0
   7   1   4    2.67    0.44   0
   7  -1   4    3.27    0.62   0
   8  -1   4   -0.09    0.70   0
   8   1   4    0.33    0.71   0
   8   2  -4   -0.24    0.72   0
   8  -2  -4   -0.01    0.90   0
   7  -2  -4    0.78    0.76   0
   7   2  -4    0.15    0.61   0
  -7  -2   4    0.70    0.64   0
   6   2  -4    8.01    0.60   0
   6  -2  -4    7.33    0.63   0
  -6  -2   4    8.01    0.62   0
  -5  -2   4    2.50    0.38   0
   5   2  -4    3.17    0.51   0
   5  -2  -4    3.02    0.66   0
   4  -2  -4   11.57    0.76   0
  -4  -2   4   12.22    0.45   0
   4   2  -4   11.55    0.58   0
  -3  -2   4   27.96    0.64   0
   3  -2  -4   26.64    1.22   0
   3   2  -4   25.99    0.53   0
   2   2  -4   17.06    0.48   0
  -2  -2   4   16.90    0.59   0
   1  -2  -4    7.82    0.87   0
  -1  -2   4    7.75    0.48   0
  -1   2   4    7.81    0.87   0
   1   2  -4    7.96    0.47   0
   0   2  -4  493.65    2.39   0
   0  -2   4  484.63    2.34   0
   0  -2  -4  493.99    2.76   0
   0   2   4  471.58    2.69   0
   1   2   4  194.10    1.43   0
   1  -2   4  198.78    1.61   0
  -1  -2  -4  186.00    1.43   0
  -1   2  -4  204.20    1.61   0
   2  -2   4    5.99    0.56   0
   2   2   4    6.83    0.40   0
  -2  -2  -4    6.55    0.52   0
   3   2   4   12.09    0.57   0
  -3  -2  -4   11.39    0.42   0
  -4  -2  -4    0.74    0.47   0
   4   2   4    0.45    0.34   0
   4  -2   4    0.85    0.46   0
  -5  -2  -4  103.57    0.93   0
   5   2   4   99.71    0.90   0
   5  -2   4  100.77    0.99   0
   6   2   4   72.49    0.84   0
   6  -2   4   69.42    0.86   0
   7  -2   4    0.42    0.63   0
   7   2   4   -0.41    0.61   0
   8  -2   4    0.98    0.73   0
   8   2   4    0.22    0.70   0
   7   3  -4    0.12    0.60   0
   7  -3  -4    0.01    1.17   0
  -7  -3   4   -0.11    0.63   0
   7  -3  -4    0.07    1.07   0
   6  -3  -4    1.05    0.89   0
  -6  -3   4    1.48    0.41   0
   6   3  -4    1.47    0.54   0
   6  -3  -4    1.31    0.80   0
  -5  -3   4   27.17    0.54   0
   5  -3  -4   27.58    1.23   0
   5   3  -4   27.00    0.64   0
   5  -3  -4   26.44    1.22   0
   4   3  -4    5.24    0.50   0
  -4  -3   4    5.23    0.51   0
   4  -3  -4    5.81    1.03   0
   4  -3  -4    5.63    1.03   0
   3   3  -4    0.44    0.33   0
  -3  -3   4    2.47    0.35   0
   2   3  -4    7.98    0.54   0
   2  -3  -4    7.74    0.92   0
  -2  -3   4    8.19    0.56   0
  -1  -3   4  139.59    1.08   0
   1  -3  -4  140.92    1.62   0
  -1   3   4  139.60    1.59   0
   1   3  -4  138.42    1.12   0
   0  -3  -4   67.30    1.01   0
   0  -3   4   69.45    0.90   0
   0   3   4   68.53    1.00   0
   0   3  -4   26.22    0.67   0
  -1   3  -4   25.03    0.67   0
   1   3   4   24.28    0.64   0
   1  -3   4   23.82    0.65   0
  -1  -3  -4   24.08    0.65   0
  -2  -3  -4   29.57    0.66   0
   2   3   4   28.09    0.66   0
   2  -3   4   29.03    0.73   0
  -3  -3  -4   23.28    0.59   0
   3  -3   4   21.85    0.66   0
   3   3   4   22.48    0.60   0
   4   3   4   44.67    0.61   0
   4  -3   4   48.18    0.83   0
  -4  -3  -4   45.87    0.69   0
  -5  -3  -4    8.38    0.57   0
   5   3   4    7.59    0.53   0
   5  -3   4    8.41    0.61   0
   5  -3   4    8.52    0.57   0
   6  -3   4   16.68    0.68   0
  -6  -3  -4   16.91    0.63   0
   6  -3   4   15.89    0.69   0
   6   3   4   15.62    0.51   0
   7  -3   4   37.22    1.09   0
   7  -3   4   38.76    0.95   0
   7   3   4   32.57    0.68   0
   7   4  -4    2.86    0.64   0
  -7  -4   4    2.99    0.66   0
   6   4  -4    0.95    0.56   0
  -6  -4   4   -0.12    0.39   0
   5   4  -4   28.96    0.65   0
  -5  -4   4   30.24    0.65   0
   4   4  -4   26.89    0.61   0
  -4  -4   4   28.48    0.63   0
   3   4  -4    0.33    0.48   0
  -3  -4   4    0.80    0.49   0
   3  -4  -4    0.74    0.87   0
   2   4  -4  212.15    1.24   0
  -2   4   4  219.79    2.11   0
  -2  -4   4  212.19    1.26   0
   2  -4  -4  207.86    2.00   0
  -1   4   4   12.74    0.68   0
   1   4  -4   13.18    0.46   0
  -1  -4   4   14.41    0.61   0
   1  -4  -4   12.90    0.68   0
   0  -4   4  101.55    0.95   0
   0  -4  -4  101.81    1.00   0
   0   4  -4   84.75    0.81   0
   0   4   4  100.31    0.99   0
   1  -4   4   11.73    0.55   0
  -1  -4  -4   11.23    0.43   0
   1   4   4   11.60    0.54   0
  -1   4  -4   11.49    0.45   0
   2  -4   4   42.19    0.77   0
  -2  -4  -4   38.74    0.58   0
   2   4   4   40.83    0.69   0
   3   4   4    0.29    0.46   0
  -3  -4  -4    0.37    0.35   0
   3  -4   4    0.20    0.47   0
   4   4   4  125.46    0.88   0
  -4  -4  -4  126.14    0.87   0
   4  -4   4  134.53    1.21   0
  -5  -4  -4    6.55    0.41   0
   5  -4   4    7.63    0.60   0
   5   4   4    6.92    0.55   0
   5  -4   4    8.00    0.59   0
   6  -4   4   -0.02    0.61   0
   6  -4   4    0.15    0.60   0
  -6  -4  -4    0.14    0.57   0
   6   4   4    0.05    0.58   0
   7   4   4    1.47    0.67   0
   7  -4   4    1.21    0.66   0
   7  -4   4    1.35    0.82   0
   7   5  -4    2.54    0.69   0
  -7  -5   4    3.35    0.51   0
  -6  -5   4    0.46    0.59   0
   6   5  -4    0.55    0.43   0
  -5  -5   4    9.81    0.57   0
   5   5  -4    8.91    0.44   0
   4   5  -4    1.24    0.50   0
  -4  -5   4    1.24    0.37   0
   3  -5  -4    5.78    0.68   0
   3   5  -4    5.45    0.51   0
  -3  -5   4    6.12    0.54   0
   2   5  -4   71.94    0.78   0
  -2  -5   4   68.96    0.69   0
   2  -5  -4   69.55    1.15   0
  -2   5   4   71.03    1.08   0
   1   5  -4   31.43    0.54   0
  -1   5   4   31.83    0.73   0
  -1  -5   4   31.22    0.54   0
   1  -5  -4   31.36    0.74   0
   0   5   4   47.61    0.69   0
   0  -5   4   49.02    0.72   0
   0  -5  -4   45.46    0.77   0
   0   5  -4   48.95    0.71   0
   1   5   4    1.78    0.50   0
  -1   5  -4    2.04    0.50   0
   1  -5   4    1.67    0.34   0
  -1  -5  -4    2.13    0.49   0
  -2   5  -4    0.97    0.47   0
   2   5   4    1.82    0.47   0
  -2  -5  -4    1.02    0.33   0
   2  -5   4    1.39    0.47   0
   3  -5   4   24.49    0.67   0
  -3  -5  -4   25.34    0.51   0
   3   5   4   25.55    0.61   0
   4   5   4    8.50    0.56   0
  -4  -5  -4    8.96    0.55   0
   4  -5   4    8.88    0.57   0
  -5  -5  -4    1.03    0.54   0
   5  -5   4    1.39    0.58   0
   5   5   4    1.75    0.53   0
   5  -5   4    1.69    0.57   0
  -6  -5  -4    3.64    0.46   0
   6  -5   4    3.78    0.66   0
   6  -5   4    3.51    0.79   0
   6   5   4    3.79    0.61   0
   7  -5   4    3.24    0.75   0
   7  -5   4    2.17    0.87   0
   7   5   4    1.73    0.49   0
  -7  -5  -4    2.81    0.49   0
  -6  -6   4    8.69    0.71   0
   6   6  -4    6.60    0.68   0
   5   6  -4    3.22    0.44   0
  -5  -6   4    3.18    0.42   0
  -4  -6   4   24.15    0.66   0
   4   6  -4   24.10    0.64   0
  -3  -6   4   90.01    0.87   0
   3   6  -4   97.38    0.91   0
   3  -6  -4   92.83    1.47   0
   2   6  -4  137.38    0.98   0
  -2   6   4  133.28    1.39   0
  -2  -6   4  130.24    0.90   0
   2  -6  -4  127.40    1.30   0
  -1  -6   4    0.71    0.47   0
   1   6  -4    1.38    0.47   0
   1  -6  -4    0.73    0.37   0
  -1   6   4    0.43    0.50   0
   0  -6   4    8.20    0.52   0
   0  -6  -4    8.10    0.54   0
   0   6   4    9.01    0.57   0
   0   6  -4    8.01    0.49   0
  -1   6  -4    0.59    0.37   0
   1   6   4    1.16    0.31   0
   1  -6   4    0.66    0.52   0
  -1  -6  -4    0.84    0.47   0
  -2   6  -4   17.87    0.63   0
   2  -6   4   17.29    0.61   0
  -2  -6  -4   16.85    0.57   0
   2   6   4   16.82    0.58   0
   3  -6   4   72.16    0.94   0
  -3  -6  -4   72.23    0.71   0
   3   6   4   68.46    0.69   0
  -4  -6  -4    8.21    0.57   0
   4   6   4    6.67    0.56   0
   4  -6   4    7.50    0.59   0
   5  -6   4    0.79    0.59   0
  -5  -6  -4    1.24    0.57   0
   5   6   4    0.50    0.41   0
   6  -6   4    0.07    0.65   0
   6  -6   4    0.08    0.80   0
  -6  -6  -4   -0.31    0.63   0
   6   6   4    0.44    0.61   0
  -6  -7   4    0.80    0.47   0
   6   7  -4    0.30    0.67   0
  -5  -7   4    0.53    0.42   0
   5   7  -4    0.38    0.61   0
   4  -7  -4    0.09    1.06   0
  -4  -7   4   -0.16    0.40   0
   4   7  -4   -0.10    0.39   0
   3   7  -4    0.12    0.38   0
   3  -7  -4    0.22    0.67   0
  -3  -7   4    0.11    0.54   0
   2  -7  -4    5.79    0.59   0
   2   7  -4    6.12    0.54   0
  -2  -7   4    7.46    0.56   0
  -2   7   4    6.91    0.58   0
  -1  -7   4    1.68    0.49   0
   1   7  -4    1.53    0.35   0
   1  -7  -4    1.69    0.57   0
  -1   7   4    1.04    0.54   0
   0  -7  -4    0.60    0.52   0
   0  -7   4    0.73    0.35   0
   0   7   4    0.31    0.52   0
   0   7  -4    0.94    0.51   0
  -1  -7  -4    4.33    0.52   0
   1   7   4    3.38    0.52   0
   1  -7   4    3.04    0.54   0
  -1   7  -4    3.73    0.54   0
  -2   7  -4    1.41    0.54   0
   2  -7   4    1.54    0.53   0
   2   7   4    0.98    0.37   0
  -2  -7  -4    0.94    0.37   0
   3  -7   4   -0.26    0.56   0
   3   7   4    0.79    0.54   0
  -3  -7  -4    0.17    0.38   0
   4  -7   4    2.46    0.73   0
  -4  -7  -4    2.68    0.43   0
   4   7   4    3.04    0.56   0
   5  -7   4   10.13    0.73   0
   5   7   4   11.06    0.68   0
  -5  -7  -4   11.68    0.67   0
   6  -7   4    3.77    0.91   0
  -6  -7  -4    3.05    0.69   0
   6   7   4    3.61    0.68   0
   6  -7   4    3.02    0.92   0
   5   8  -4    0.69    0.65   0
  -5  -8   4    0.22    0.46   0
   4  -8  -4    6.16    1.13   0
   4   8  -4    6.55    0.65   0
  -4  -8   4    6.60    0.66   0
   3   8  -4    4.77    0.60   0
  -3  -8   4    3.10    0.45   0
   3  -8  -4    4.18    0.77   0
  -2  -8   4    1.50    0.39   0
   2  -8  -4    1.97    0.56   0
   2   8  -4    2.02    0.55   0
  -2   8   4    1.91    0.55   0
   1  -8  -4    1.07    0.54   0
  -1  -8   4    1.73    0.39   0
  -1   8   4    1.21    0.53   0
   1   8  -4    1.45    0.52   0
   0   8  -4    0.22    0.52   0
   0  -8  -4    0.05    0.58   0
   0   8   4    0.35    0.56   0
   0  -8   4    0.42    0.52   0
   1   8   4    1.06    0.56   0
  -1   8  -4    1.30    0.41   0
   1  -8   4    1.17    0.57   0
  -1  -8  -4    0.95    0.39   0
  -2   8  -4   19.23    0.67   0
   2   8   4   17.01    0.51   0
  -2  -8  -4   17.31    0.51   0
   2  -8   4   17.51    0.68   0
  -3  -8  -4    4.24    0.57   0
   3   8   4    4.25    0.42   0
   3  -8   4    2.93    0.60   0
   4  -8   4    0.28    0.64   0
  -4  -8  -4    0.07    0.61   0
   4   8   4    0.15    0.44   0
   5   8   4    4.14    0.70   0
  -5  -8  -4    5.61    0.70   0
   5  -8   4    3.36    0.87   0
  -4  -9   4   -0.06    0.48   0
   4   9  -4    0.40    0.66   0
   4  -9  -4   -0.14    1.12   0
  -3  -9   4    0.56    0.64   0
   3   9  -4    0.74    0.62   0
   3  -9  -4    0.41    0.80   0
  -2   9   4    3.14    0.77   0
   2  -9  -4    3.45    0.62   0
  -2  -9   4    3.08    0.60   0
   2   9  -4    3.15    0.47   0
  -1   9   4    0.17    0.61   0
   1  -9  -4    0.33    0.62   0
  -1  -9   4    0.49    0.60   0
   1   9  -4   -0.09    0.43   0
   0  -9   4    1.24    0.58   0
   0   9  -4    1.22    0.57   0
   0   9   4    0.84    0.44   0
   0  -9  -4    1.02    0.63   0
   1   9   4    1.73    0.60   0
  -1  -9  -4    2.38    0.58   0
  -1   9  -4    1.90    0.62   0
   1  -9   4    1.65    0.61   0
  -2  -9  -4    0.46    0.58   0
   2   9   4    0.10    0.58   0
  -2   9  -4    1.11    0.63   0
   2  -9   4    0.60    0.67   0
  -3  -9  -4    0.46    0.61   0
   3   9   4    0.17    0.46   0
   3  -9   4    0.08    0.64   0
   4  -9   4    0.55    0.73   0
  -4  -9  -4    1.18    0.65   0
   4   9   4    0.60    0.67   0
  -2 -10   4    1.03    0.66   0
  -2  10   4    0.12    0.87   0
   2 -10  -4    0.21    0.69   0
   2  10  -4    0.47    0.67   0
  -1  10   4    0.23    0.68   0
   1  10  -4    0.20    0.46   0
  -1 -10   4   -0.05    0.46   0
   1 -10  -4    0.54    0.66   0
   0 -10   4    0.74    0.47   0
   0  10   4    1.33    0.67   0
   0 -10  -4    1.14    0.68   0
   0  10  -4    1.45    0.62   0
  -1  10  -4    1.20    0.69   0
   1 -10   4    0.38    0.67   0
   1  10   4    0.84    0.47   0
  -1 -10  -4    1.29    0.67   0
  -2 -10  -4   -0.31    0.68   0
   2  10   4    0.49    0.67   0
   2 -10   4    0.43    0.69   0
  -2  10  -4    0.26    0.69   0
   7   0  -5   17.13    0.75   0
  -5   0   5    2.61    0.52   0
   5   0  -5    3.06    0.53   0
  -3   0   5   21.91    0.72   0
   3   0  -5   21.14    0.72   0
   1   0  -5 1559.74    5.79   0
  -1   0   5 1607.10    5.89   0
   3   0   5    3.75    0.35   0
   5   0   5  339.23    1.55   0
   7   0   5   -0.17    0.62   0
   8  -1  -5    0.34    0.86   0
   8   1  -5    0.49    0.70   0
   7  -1  -5    0.90    0.74   0
   7   1  -5    1.52    0.60   0
   6   1  -5    0.99    0.55   0
  -6  -1   5    1.54    0.53   0
   6  -1  -5    0.85    0.66   0
  -5  -1   5    0.41    0.36   0
   5   1  -5    0.61    0.49   0
   5  -1  -5    0.22    0.60   0
   4   1  -5    7.13    0.54   0
  -4  -1   5    7.87    0.59   0
   4  -1  -5    6.38    0.67   0
   3   1  -5   39.76    0.77   0
  -3   1   5   39.83    1.05   0
  -3  -1   5   39.52    0.78   0
   3  -1  -5   37.14    0.99   0
  -2  -1   5   81.52    1.04   0
  -2   1   5   87.74    1.94   0
   2   1  -5   87.71    1.07   0
   2  -1  -5   89.16    1.92   0
  -1  -1   5    2.92    0.59   0
  -1   1   5    0.77    0.71   0
   1   1  -5    0.56    0.58   0
   0  -1   5  777.76    3.27   0
   0   1  -5  781.76    3.29   0
   0   1   5  791.10    3.83   0
   1   1   5   48.20    0.85   0
   2   1   5   20.07    0.64   0
  -2  -1  -5   18.98    0.52   0
   3   1   5    7.52    0.53   0
   3  -1   5    8.15    0.55   0
   4  -1   5    3.72    0.37   0
   4   1   5    3.56    0.50   0
   5  -1   5   78.27    0.92   0
   5   1   5   76.88    0.85   0
   6   1   5    4.58    0.55   0
   6  -1   5    4.41    0.42   0
   7  -1   5   17.83    0.59   0
   7   1   5   18.95    0.60   0
   8  -1   5    0.53    0.71   0
   8   1   5   -0.03    0.70   0
   8   2  -5    0.85    0.72   0
   8  -2  -5    2.09    1.05   0
   7  -2  -5   -0.02    0.75   0
  -7  -2   5    0.50    0.61   0
   7   2  -5    0.31    0.61   0
   6  -2  -5   35.09    1.00   0
   6   2  -5   32.99    0.72   0
  -6  -2   5   35.27    0.72   0
   5   2  -5    3.54    0.37   0
   5  -2  -5    3.45    0.67   0
  -5  -2   5    3.09    0.53   0
  -4  -2   5   10.98    0.59   0
   4  -2  -5   10.61    0.85   0
   4   2  -5   10.83    0.43   0
   3   2  -5    6.68    0.51   0
  -3  -2   5    6.13    0.39   0
  -2  -2   5   58.92    0.82   0
   2   2  -5   58.67    0.75   0
   1  -2  -5  680.63    4.84   0
   1   2  -5  626.06    2.41   0
  -1   2   5  656.93    4.69   0
  -1  -2   5  624.31    2.40   0
   0   2  -5   46.35    0.87   0
   0  -2  -5   44.23    0.99   0
   0  -2   5   41.48    0.83   0
   0   2   5   42.66    0.97   0
  -1  -2  -5  115.23    1.16   0
   1   2   5  114.02    1.09   0
  -1   2  -5  121.60    1.24   0
   1  -2   5  115.35    1.15   0
  -2  -2  -5    8.39    0.55   0
   2   2   5    8.86    0.55   0
   2  -2   5    9.28    0.45   0
   3   2   5   84.34    0.80   0
  -3  -2  -5   85.42    0.80   0
   4   2   5   12.37    0.54   0
  -4  -2  -5   14.22    0.42   0
   4  -2   5   14.24    0.58   0
   5  -2   5    0.53    0.55   0
   5   2   5    0.77    0.50   0
   6   2   5    3.48    0.59   0
   6  -2   5    3.13    0.61   0
   7  -2   5   42.79    0.87   0
   7   2   5   45.87    0.80   0
   7   3  -5    2.26    0.64   0
  -7  -3   5    2.04    0.46   0
   6   3  -5    3.45    0.55   0
  -6  -3   5    3.37    0.58   0
  -5  -3   5   52.56    0.66   0
   5   3  -5   54.23    0.78   0
   4   3  -5   91.24    0.86   0
  -4  -3   5   88.51    0.78   0
   3   3  -5   94.03    0.88   0
  -3  -3   5   93.61    0.87   0
   2   3  -5    0.43    0.47   0
   2  -3  -5    0.53    0.96   0
  -2  -3   5    0.24    0.35   0
  -1   3   5    8.68    0.73   0
   1  -3  -5    8.78    0.66   0
   1   3  -5    8.92    0.55   0
  -1  -3   5    8.82    0.55   0
   0  -3   5   44.40    0.68   0
   0   3  -5   44.70    0.75   0
   0   3   5   45.24    0.79   0
   0  -3  -5   44.54    0.88   0
  -1  -3  -5   38.28    0.72   0
  -1   3  -5   39.95    0.67   0
   1   3   5   38.26    0.63   0
   1  -3   5   38.31    0.72   0
  -2  -3  -5   24.14    0.54   0
   2   3   5   24.84    0.62   0
   2  -3   5   26.72    0.68   0
  -3  -3  -5    5.96    0.52   0
   3   3   5    6.40    0.38   0
   3  -3   5    6.20    0.54   0
  -4  -3  -5   46.20    0.61   0
   4  -3   5   50.05    0.81   0
   4   3   5   46.72    0.63   0
   5  -3   5   32.39    0.72   0
  -5  -3  -5   32.82    0.64   0
   5   3   5   32.08    0.66   0
   5  -3   5   31.10    0.71   0
   6  -3   5   13.91    0.67   0
   6   3   5   13.34    0.49   0
   6  -3   5   14.23    0.79   0
   7   3   5    3.21    0.46   0
   7  -3   5    3.26    0.81   0
   7  -3   5    3.62    0.70   0
   7   4  -5   13.25    0.71   0
  -7  -4   5   11.89    0.57   0
   6   4  -5    0.74    0.59   0
  -6  -4   5    1.38    0.57   0
  -5  -4   5   10.54    0.58   0
   5   4  -5   11.30    0.57   0
  -4  -4   5    7.52    0.53   0
   4   4  -5    7.13    0.40   0
  -3  -4   5    1.29    0.35   0
   3   4  -5    1.02    0.48   0
   2  -4  -5   83.47    1.44   0
  -2  -4   5   88.43    0.88   0
   2   4  -5   86.80    0.87   0
  -2   4   5   85.72    1.46   0
   1   4  -5   69.85    0.73   0
  -1   4   5   73.49    1.07   0
  -1  -4   5   75.89    0.84   0
   1  -4  -5   73.47    1.06   0
   0  -4  -5   55.68    0.86   0
   0  -4   5   56.99    0.76   0
   0   4  -5   55.18    0.76   0
   0   4   5   54.28    0.85   0
   1  -4   5   32.03    0.68   0
   1   4   5   32.31    0.58   0
  -1   4  -5   34.28    0.69   0
  -1  -4  -5   33.53    0.59   0
  -2  -4  -5   33.96    0.55   0
   2   4   5   33.03    0.65   0
   2  -4   5   34.41    0.71   0
  -3  -4  -5    0.85    0.49   0
   3  -4   5    1.33    0.48   0
   3   4   5    1.40    0.35   0
  -4  -4  -5   31.64    0.53   0
   4   4   5   31.55    0.53   0
   4  -4   5   32.24    0.73   0
   5  -4   5    0.27    0.52   0
  -5  -4  -5    0.10    0.39   0
   5  -4   5    0.13    0.53   0
   5   4   5    0.33    0.38   0
  -6  -4  -5   29.97    0.56   0
   6  -4   5   31.18    0.81   0
   6  -4   5   30.85    0.82   0
   6   4   5   32.05    0.70   0
   7  -4   5    0.62    0.67   0
   7   4   5    0.51    0.46   0
   7  -4   5    0.64    0.67   0
   7   5  -5    0.70    0.68   0
  -7  -5   5    0.23    0.48   0
  -6  -5   5    2.41    0.61   0
   6   5  -5    1.56    0.45   0
   5   5  -5    5.86    0.58   0
  -5  -5   5    6.45    0.58   0
  -4  -5   5    0.85    0.51   0
   4   5  -5    1.12    0.35   0
   3   5  -5    6.66    0.42   0
  -3  -5   5    6.66    0.53   0
   3  -5  -5    6.83    0.91   0
   2  -5  -5   19.71    0.83   0
   2   5  -5   20.47    0.48   0
  -2  -5   5   18.86    0.58   0
  -2   5   5   20.28    0.74   0
   1   5  -5    1.85    0.48   0
   1  -5  -5    1.75    0.50   0
  -1   5   5    1.85    0.50   0
  -1  -5   5    2.14    0.48   0
   0  -5  -5    7.35    0.55   0
   0   5  -5    7.77    0.39   0
   0  -5   5    7.64    0.50   0
   0   5   5    7.30    0.54   0
   1  -5   5    4.21    0.37   0
  -1  -5  -5    4.37    0.37   0
  -1   5  -5    4.44    0.38   0
   1   5   5    4.59    0.35   0
   2  -5   5    2.48    0.51   0
  -2  -5  -5    2.13    0.36   0
   2   5   5    2.17    0.33   0
  -2   5  -5    2.81    0.50   0
   3   5   5   79.28    0.80   0
   3  -5   5   79.93    0.93   0
  -3  -5  -5   82.34    0.84   0
  -4  -5  -5    3.44    0.39   0
   4   5   5    4.29    0.53   0
   4  -5   5    4.05    0.57   0
  -5  -5  -5    7.66    0.57   0
   5  -5   5    7.02    0.61   0
   5   5   5    6.41    0.57   0
  -6  -5  -5   14.14    0.69   0
   6   5   5   13.94    0.68   0
   6  -5   5   15.53    0.86   0
   6  -5   5   16.32    0.74   0
   7  -5   5    0.35    0.84   0
   7  -5   5    0.28    0.88   0
  -7  -5  -5    0.94    0.70   0
   7   5   5    0.98    0.69   0
  -6  -6   5    6.65    0.51   0
   6   6  -5    8.11    0.67   0
   5   6  -5    0.77    0.40   0
  -5  -6   5    0.22    0.56   0
   4   6  -5    1.32    0.39   0
  -4  -6   5    1.58    0.56   0
  -3  -6   5   13.88    0.46   0
   3  -6  -5   14.36    0.87   0
   3   6  -5   14.45    0.47   0
   2  -6  -5   41.55    0.88   0
   2   6  -5   43.78    0.71   0
  -2  -6   5   42.73    0.59   0
  -2   6   5   43.47    0.98   0
   1  -6  -5    0.82    0.48   0
  -1  -6   5    0.07    0.36   0
  -1   6   5    0.16    0.49   0
   1   6  -5   -0.23    0.47   0
   0   6  -5    6.78    0.38   0
   0   6   5    6.18    0.39   0
   0  -6  -5    5.77    0.56   0
   0  -6   5    6.49    0.38   0
  -1  -6  -5   -0.24    0.50   0
   1  -6   5    0.12    0.49   0
  -1   6  -5    0.36    0.34   0
   1   6   5    0.51    0.49   0
   2  -6   5   11.34    0.57   0
  -2   6  -5   12.36    0.47   0
   2   6   5   12.39    0.56   0
  -2  -6  -5   11.17    0.56   0
  -3  -6  -5   51.45    0.74   0
   3  -6   5   51.62    0.82   0
   3   6   5   50.24    0.63   0
  -4  -6  -5    8.35    0.57   0
   4  -6   5    7.72    0.73   0
   4   6   5    6.61    0.56   0
   5  -6   5    4.47    0.62   0
  -5  -6  -5    3.33    0.44   0
   5   6   5    4.14    0.58   0
  -6  -6  -5    2.62    0.46   0
   6  -6   5    2.33    0.82   0
   6  -6   5    2.59    0.65   0
   6   6   5    2.23    0.46   0
  -6  -7   5    2.75    0.50   0
   6   7  -5    3.84    0.70   0
  -5  -7   5    0.31    0.62   0
   5   7  -5    0.18    0.42   0
  -4  -7   5    0.81    0.56   0
   4   7  -5    0.99    0.40   0
   3  -7  -5    0.12    0.67   0
  -3  -7   5    0.28    0.54   0
   3   7  -5    0.17    0.35   0
  -2   7   5   14.12    0.76   0
   2  -7  -5   13.91    0.68   0
   2   7  -5   13.59    0.59   0
  -2  -7   5   13.75    0.59   0
   1  -7  -5    2.80    0.54   0
  -1   7   5    2.38    0.55   0
  -1  -7   5    3.13    0.50   0
   1   7  -5    2.47    0.36   0
   0   7  -5   17.61    0.59   0
   0   7   5   17.06    0.64   0
   0  -7   5   15.91    0.47   0
   0  -7  -5   17.77    0.63   0
  -1   7  -5    2.76    0.52   0
  -1  -7  -5    2.59    0.38   0
   1   7   5    2.74    0.53   0
   1  -7   5    2.83    0.51   0
  -2  -7  -5   17.65    0.60   0
   2   7   5   16.84    0.47   0
  -2   7  -5   18.35    0.64   0
   2  -7   5   17.08    0.63   0
  -3  -7  -5    4.06    0.40   0
   3   7   5    4.55    0.54   0
   3  -7   5    4.15    0.57   0
   4  -7   5    1.23    0.59   0
  -4  -7  -5    1.25    0.41   0
   4   7   5    1.33    0.56   0
  -5  -7  -5    1.30    0.63   0
   5   7   5    1.65    0.46   0
   5  -7   5    1.33    0.67   0
   6  -7   5   -0.05    0.70   0
   6   7   5    0.29    0.48   0
   6  -7   5    0.27    0.87   0
  -6  -7  -5    0.50    0.49   0
  -5  -8   5    2.45    0.64   0
   5   8  -5    2.32    0.47   0
   4   8  -5   15.76    0.56   0
  -4  -8   5   15.08    0.54   0
   3  -8  -5   36.12    1.05   0
  -3  -8   5   39.11    0.74   0
   3   8  -5   31.06    0.60   0
  -2  -8   5    3.27    0.56   0
   2   8  -5    3.26    0.56   0
  -2   8   5    3.93    0.61   0
   2  -8  -5    3.57    0.60   0
  -1  -8   5   -0.07    0.37   0
   1  -8  -5   -0.32    0.54   0
   1   8  -5    0.44    0.53   0
  -1   8   5    0.72    0.56   0
   0  -8  -5    0.42    0.58   0
   0   8   5    0.24    0.57   0
   0  -8   5    0.84    0.51   0
   0   8  -5    0.07    0.51   0
  -1  -8  -5    1.30    0.55   0
   1  -8   5    0.95    0.42   0
   1   8   5    1.43    0.54   0
  -1   8  -5    1.51    0.58   0
  -2  -8  -5   24.15    0.56   0
   2   8   5   25.25    0.66   0
  -2   8  -5   28.60    0.77   0
   2  -8   5   26.65    0.73   0
  -3  -8  -5   -0.28    0.58   0
   3   8   5    0.65    0.58   0
   3  -8   5    0.38    0.57   0
  -4  -8  -5    1.14    0.57   0
   4   8   5    1.12    0.59   0
   4  -8   5    0.71    0.62   0
   5  -8   5   -0.07    0.69   0
  -5  -8  -5    0.42    0.68   0
   5   8   5    0.50    0.67   0
  -4  -9   5    0.02    0.47   0
   4   9  -5    0.18    0.66   0
  -3  -9   5    1.85    0.46   0
   3  -9  -5    1.17    0.81   0
   3   9  -5    1.92    0.63   0
  -2   9   5    2.58    0.66   0
  -2  -9   5    2.84    0.44   0
   2   9  -5    1.93    0.61   0
   2  -9  -5    2.81    0.66   0
  -1   9   5    0.46    0.58   0
   1  -9  -5    0.07    0.44   0
  -1  -9   5    0.52    0.57   0
   1   9  -5    0.72    0.60   0
   0  -9   5    0.47    0.57   0
   0   9  -5    0.55    0.40   0
   0   9   5    0.17    0.59   0
   0  -9  -5    0.51    0.59   0
  -1  -9  -5    1.94    0.43   0
   1   9   5    2.36    0.59   0
  -1   9  -5    2.22    0.62   0
   1  -9   5    2.90    0.62   0
   2  -9   5    0.04    0.62   0
  -2   9  -5    0.50    0.62   0
   2   9   5    0.32    0.59   0
  -2  -9  -5    0.81    0.58   0
   3  -9   5    0.63    0.46   0
  -3  -9  -5    0.79    0.61   0
   3   9   5    0.90    0.61   0
   4   9   5    1.61    0.51   0
   4  -9   5    2.44    0.69   0
  -4  -9  -5    1.74    0.46   0
  -2 -10   5   -0.18    0.70   0
   2 -10  -5    0.02    0.68   0
  -2  10   5   -0.11    0.71   0
   2  10  -5    0.26    0.47   0
   1  10  -5   -0.13    0.64   0
  -1  10   5    0.13    0.68   0
   1 -10  -5   -0.18    0.47   0
  -1 -10   5    0.81    0.65   0
   0 -10  -5    2.34    0.50   0
   0  10   5    2.37    0.65   0
   0 -10   5    1.95    0.67   0
   0  10  -5    1.66    0.67   0
  -1 -10  -5    2.08    0.69   0
  -1  10  -5    2.95    0.68   0
   1  10   5    2.48    0.71   0
   1 -10   5    2.66    0.68   0
  -2  10  -5    0.48    0.70   0
  -2 -10  -5    0.56    0.65   0
   2  10   5   -0.33    0.67   0
   2 -10   5    0.14    0.69   0
   8   0  -6    0.38    0.86   0
   6   0  -6   25.25    0.69   0
   4   0  -6   47.45    0.84   0
  -4   0   6   49.09    0.85   0
  -2   0   6  551.70    2.91   0
   2   0  -6  559.97    2.92   0
   2   0   6  903.23    2.79   0
   4   0   6    9.10    0.45   0
   6   0   6  253.21    1.38   0
   8   0   6    1.62    0.73   0
   8  -1  -6    0.74    0.86   0
   8   1  -6    0.65    0.71   0
   7   1  -6    2.35    0.62   0
   7  -1  -6    1.88    0.62   0
  -6  -1   6    0.63    0.39   0
   6  -1  -6    0.37    0.54   0
   6   1  -6    1.13    0.53   0
  -5  -1   6   15.41    0.60   0
   5  -1  -6   15.84    0.66   0
   5   1  -6   15.29    0.50   0
  -4   1   6   16.66    0.79   0
  -4  -1   6   15.85    0.61   0
   4   1  -6   16.03    0.63   0
   4  -1  -6   16.08    0.67   0
   3   1  -6  134.71    1.19   0
  -3  -1   6  133.45    1.21   0
  -3   1   6  136.81    1.73   0
   3  -1  -6  130.73    1.71   0
  -2   1   6  172.44    2.46   0
   2   1  -6  172.21    1.35   0
  -2  -1   6  175.49    1.40   0
   2  -1  -6  184.83    2.54   0
  -1   1   6    2.32    0.59   0
  -1  -1   6    2.12    0.57   0
   1   1  -6    2.19    0.41   0
   0   1  -6    6.14    0.67   0
   0  -1   6    5.90    0.66   0
   1   1   6   62.46    0.88   0
   2   1   6  197.85    1.32   0
   3   1   6   -0.15    0.33   0
   4  -1   6   48.09    0.77   0
   4   1   6   46.79    0.69   0
   5   1   6    1.11    0.54   0
   5  -1   6    1.51    0.54   0
   6  -1   6  107.90    1.02   0
   6   1   6  101.00    0.98   0
   7   1   6    2.07    0.47   0
   7  -1   6    2.72    0.66   0
   8  -1   6    2.31    0.75   0
   8   1   6    2.05    0.53   0
   7   2  -6    0.82    0.46   0
  -7  -2   6    1.19    0.63   0
   7  -2  -6    1.11    0.77   0
   6  -2  -6   10.37    0.90   0
  -6  -2   6   10.90    0.63   0
   6   2  -6   10.45    0.60   0
  -5  -2   6   -0.39    0.49   0
   5   2  -6    0.46    0.49   0
   5  -2  -6    0.12    0.63   0
   4   2  -6    3.37    0.51   0
   4  -2  -6    3.15    0.83   0
  -4  -2   6    3.48    0.54   0
   3   2  -6  177.47    1.21   0
  -3  -2   6  175.56    1.19   0
   2   2  -6  451.64    1.89   0
  -2  -2   6  432.28    1.86   0
  -1   2   6   72.96    1.51   0
  -1  -2   6   73.91    0.94   0
   1   2  -6   71.81    0.93   0
   0   2   6   46.83    0.96   0
   0   2  -6   50.59    0.86   0
   0  -2  -6   50.42    0.98   0
   0  -2   6   49.84    0.86   0
   1  -2   6  334.08    1.82   0
   1   2   6  322.41    1.74   0
  -1  -2  -6  318.30    1.74   0
   2   2   6    0.30    0.35   0
   2  -2   6    0.19    0.44   0
  -2  -2  -6    0.39    0.49   0
  -3  -2  -6   29.04    0.66   0
   3   2   6   27.91    0.66   0
   4  -2   6   67.26    0.84   0
  -4  -2  -6   67.16    0.75   0
   4   2   6   62.98    0.66   0
   5  -2   6  188.50    1.29   0
   5   2   6  180.43    1.14   0
   6   2   6    3.25    0.41   0
   6  -2   6    3.08    0.58   0
   7   2   6    1.82    0.61   0
   7  -2   6    2.53    0.64   0
  -7  -3   6    0.67    0.64   0
   7   3  -6    0.27    0.45   0
  -6  -3   6    2.55    0.55   0
   6   3  -6    2.57    0.38   0
  -5  -3   6    4.93    0.40   0
   5   3  -6    4.43    0.40   0
   4   3  -6    1.32    0.47   0
  -4  -3   6    1.50    0.50   0
  -3  -3   6   41.20    0.67   0
   3   3  -6   44.00    0.59   0
   2   3  -6  153.41    1.10   0
  -2  -3   6  152.01    1.06   0
  -1  -3   6  264.87    1.43   0
   1  -3  -6  270.59    2.25   0
   1   3  -6  264.22    1.46   0
  -1   3   6  263.57    2.15   0
   0  -3  -6   60.85    0.95   0
   0  -3   6   56.72    0.72   0
   0   3  -6   62.73    0.76   0
   0   3   6   60.85    0.95   0
  -1  -3  -6   94.08    0.91   0
   1   3   6   98.93    0.97   0
  -1   3  -6   99.26    0.98   0
   1  -3   6   95.28    0.92   0
  -2  -3  -6    8.49    0.53   0
   2   3   6    7.58    0.53   0
   2  -3   6    8.03    0.41   0
  -3  -3  -6   12.55    0.54   0
   3   3   6   13.13    0.53   0
   3  -3   6   13.11    0.57   0
   4   3   6   75.79    0.81   0
   4  -3   6   76.59    0.90   0
  -4  -3  -6   76.10    0.82   0
   5  -3   6    8.00    0.56   0
  -5  -3  -6    8.45    0.56   0
   5   3   6    7.31    0.54   0
   5  -3   6    8.89    0.60   0
   6   3   6   10.46    0.61   0
   6  -3   6   12.42    0.64   0
   6  -3   6   11.39    0.64   0
   7  -3   6    0.59    0.65   0
   7  -3   6    0.95    0.66   0
   7   3   6    0.82    0.61   0
  -7  -4   6   15.78    0.74   0
   7   4  -6   12.86    0.73   0
  -6  -4   6    2.82    0.44   0
   6   4  -6    2.25    0.63   0
  -5  -4   6   14.84    0.47   0
   5   4  -6   15.18    0.47   0
   4   4  -6    2.91    0.51   0
  -4  -4   6    2.77    0.50   0
   3   4  -6    4.24    0.37   0
  -3  -4   6    3.58    0.49   0
  -2  -4   6   26.72    0.51   0
  -2   4   6   27.97    1.00   0
   2  -4  -6   26.60    1.00   0
   2   4  -6   26.11    0.51   0
  -1  -4   6   18.39    0.59   0
  -1   4   6   18.89    0.68   0
   1  -4  -6   18.83    0.69   0
   1   4  -6   17.51    0.58   0
   0  -4  -6    0.63    0.53   0
   0   4  -6    0.50    0.47   0
   0  -4   6    0.55    0.47   0
   0   4   6    0.37    0.52   0
  -1  -4  -6  123.85    0.96   0
  -1   4  -6  132.14    1.01   0
   1  -4   6  106.56    0.91   0
   1   4   6  125.18    1.04   0
   2   4   6    3.84    0.38   0
  -2  -4  -6    4.01    0.50   0
   2  -4   6    4.34    0.49   0
  -3  -4  -6   15.52    0.58   0
   3  -4   6   16.13    0.58   0
   3   4   6   17.87    0.59   0
   4  -4   6   29.94    0.72   0
  -4  -4  -6   29.16    0.66   0
   4   4   6   26.64    0.53   0
  -5  -4  -6    9.97    0.44   0
   5   4   6    9.51    0.43   0
   5  -4   6   11.51    0.62   0
   5  -4   6   10.95    0.63   0
   6  -4   6    2.95    0.63   0
   6   4   6    3.16    0.42   0
   6  -4   6    3.05    0.62   0
  -6  -4  -6    3.35    0.60   0
   7  -4   6    7.67    0.76   0
   7   4   6    6.49    0.70   0
   7  -4   6    8.76    0.74   0
   7   5  -6    5.17    0.71   0
  -7  -5   6    4.53    0.72   0
  -6  -5   6    8.06    0.62   0
   6   5  -6    5.89    0.47   0
  -5  -5   6   15.35    0.48   0
   5   5  -6   14.53    0.64   0
  -4  -5   6    0.80    0.51   0
   4   5  -6    0.98    0.46   0
   3   5  -6    4.45    0.51   0
  -3  -5   6    4.03    0.53   0
   2  -5  -6    1.03    0.53   0
  -2   5   6    1.03    0.63   0
   2   5  -6    0.56    0.36   0
  -2  -5   6    0.92    0.51   0
  -1   5   6   94.67    1.08   0
   1   5  -6   96.43    0.88   0
   1  -5  -6   92.56    1.08   0
  -1  -5   6   87.10    0.78   0
   0   5  -6   23.84    0.59   0
   0  -5  -6   22.85    0.65   0
   0  -5   6   23.95    0.49   0
   0   5   6   25.19    0.65   0
  -1  -5  -6   29.40    0.64   0
   1  -5   6   30.30    0.64   0
   1   5   6   29.58    0.63   0
  -1   5  -6   30.93    0.56   0
  -2   5  -6    2.71    0.52   0
  -2  -5  -6    2.81    0.33   0
   2  -5   6    2.29    0.49   0
   2   5   6    2.67    0.50   0
  -3  -5  -6   39.92    0.58   0
   3   5   6   41.74    0.68   0
   3  -5   6   40.08    0.75   0
  -4  -5  -6   38.06    0.58   0
   4   5   6   40.20    0.69   0
   4  -5   6   41.68    0.77   0
  -5  -5  -6    3.36    0.56   0
   5  -5   6    2.24    0.56   0
   5   5   6    2.69    0.40   0
   6  -5   6    3.23    0.67   0
   6  -5   6    2.64    0.64   0
   6   5   6    3.46    0.62   0
  -6  -5  -6    3.33    0.45   0
   7  -5   6    2.05    0.90   0
   7  -5   6    2.00    0.73   0
   7   5   6    1.70    0.51   0
   6   6  -6    1.18    0.64   0
  -6  -6   6    1.84    0.64   0
   5   6  -6    5.20    0.43   0
  -5  -6   6    5.19    0.45   0
   4   6  -6    9.14    0.42   0
  -4  -6   6    8.64    0.43   0
   3  -6  -6    0.35    0.86   0
  -3  -6   6    0.15    0.37   0
   3   6  -6   -0.09    0.37   0
   2  -6  -6    0.08    0.63   0
  -2  -6   6    0.66    0.36   0
   2   6  -6   -0.18    0.35   0
  -2   6   6    0.25    0.51   0
  -1   6   6    0.07    0.48   0
   1  -6  -6    0.12    0.51   0
   1   6  -6    0.24    0.32   0
  -1  -6   6    0.40    0.49   0
   0   6   6    1.48    0.53   0
   0  -6  -6    0.98    0.53   0
   0   6  -6    1.10    0.46   0
   0  -6   6    0.95    0.46   0
   1  -6   6   10.33    0.41   0
  -1   6  -6   11.07    0.43   0
  -1  -6  -6   10.27    0.56   0
   1   6   6   11.51    0.54   0
   2  -6   6    1.87    0.51   0
  -2  -6  -6    1.30    0.36   0
   2   6   6    2.30    0.51   0
  -2   6  -6    1.73    0.53   0
  -3  -6  -6   21.90    0.61   0
   3  -6   6   21.24    0.67   0
   3   6   6   20.81    0.63   0
  -4  -6  -6    5.82    0.56   0
   4  -6   6    4.56    0.59   0
   4   6   6    4.23    0.42   0
   5  -6   6   24.29    0.76   0
  -5  -6  -6   23.03    0.56   0
   5   6   6   20.19    0.53   0
  -6  -6  -6    1.35    0.64   0
   6  -6   6    0.52    0.66   0
   6  -6   6    0.04    0.66   0
   6   6   6    0.87    0.63   0
  -6  -7   6    4.15    0.69   0
   6   7  -6    3.43    0.52   0
   5   7  -6   -0.21    0.46   0
  -5  -7   6    0.29    0.63   0
  -4  -7   6    1.68    0.40   0
   4   7  -6    1.17    0.57   0
   3  -7  -6   10.72    0.82   0
  -3  -7   6   10.80    0.45   0
   3   7  -6   11.40    0.45   0
   2  -7  -6    0.19    0.56   0
  -2   7   6    0.03    0.54   0
   2   7  -6    0.65    0.54   0
  -2  -7   6    0.40    0.56   0
  -1   7   6    0.80    0.50   0
  -1  -7   6    0.42    0.50   0
   1  -7  -6    0.16    0.55   0
   1   7  -6    0.58    0.37   0
   0   7  -6    9.22    0.55   0
   0   7   6    9.27    0.57   0
   0  -7  -6    8.17    0.44   0
   0  -7   6    8.26    0.54   0
   1  -7   6    0.55    0.50   0
   1   7   6    0.52    0.53   0
  -1  -7  -6    0.29    0.38   0
  -1   7  -6    0.33    0.48   0
  -2  -7  -6   23.34    0.51   0
  -2   7  -6   27.97    0.58   0
   2  -7   6   25.95    0.68   0
   2   7   6   24.68    0.52   0
   3  -7   6    5.22    0.60   0
  -3  -7  -6    5.32    0.42   0
   3   7   6    5.08    0.41   0
   4  -7   6    0.71    0.55   0
  -4  -7  -6    1.29    0.40   0
   4   7   6    0.61    0.40   0
   5  -7   6    8.56    0.73   0
   5   7   6    8.36    0.66   0
  -5  -7  -6    6.56    0.50   0
  -6  -7  -6    1.09    0.67   0
   6   7   6    1.09    0.52   0
   6  -7   6    0.58    0.73   0
   6  -7   6    0.54    0.74   0
  -5  -8   6    0.21    0.67   0
   5   8  -6   -0.56    0.66   0
  -4  -8   6    2.38    0.65   0
   4   8  -6    2.07    0.64   0
   3  -8  -6    4.56    0.81   0
  -3  -8   6    5.59    0.46   0
   3   8  -6    4.82    0.45   0
   2   8  -6   -0.12    0.56   0
   2  -8  -6    0.10    0.57   0
  -2   8   6    0.49    0.57   0
  -2  -8   6    0.16    0.57   0
  -1  -8   6   -0.21    0.52   0
  -1   8   6   -0.20    0.55   0
   1   8  -6    0.30    0.54   0
   1  -8  -6   -0.12    0.55   0
   0  -8  -6    0.09    0.55   0
   0   8  -6    0.15    0.53   0
   0   8   6    0.11    0.39   0
   0  -8   6   -0.01    0.53   0
   1   8   6    3.40    0.43   0
   1  -8   6    2.73    0.41   0
  -1   8  -6    3.10    0.41   0
  -1  -8  -6    2.97    0.43   0
  -2  -8  -6    5.35    0.57   0
   2   8   6    3.68    0.58   0
  -2   8  -6    4.89    0.47   0
   2  -8   6    3.40    0.61   0
   3   8   6   -0.18    0.41   0
  -3  -8  -6    0.02    0.57   0
   3  -8   6    0.32    0.57   0
   4  -8   6   -0.02    0.62   0
  -4  -8  -6    0.09    0.44   0
   4   8   6    0.31    0.44   0
   5   8   6    0.09    0.48   0
   5  -8   6    0.73    0.70   0
  -5  -8  -6    0.51    0.47   0
  -4  -9   6   -0.59    0.66   0
   4   9  -6    0.44    0.47   0
   3  -9  -6    1.69    0.83   0
  -3  -9   6    1.09    0.62   0
   3   9  -6    1.32    0.46   0
   2  -9  -6    3.25    0.65   0
  -2  -9   6    3.15    0.63   0
  -2   9   6    2.97    0.68   0
   2   9  -6    2.96    0.63   0
   1   9  -6    0.67    0.41   0
   1  -9  -6    1.08    0.61   0
  -1  -9   6    0.95    0.42   0
  -1   9   6    0.52    0.60   0
   0   9  -6    3.25    0.61   0
   0  -9  -6    2.60    0.61   0
   0   9   6    2.51    0.46   0
   0  -9   6    2.57    0.44   0
   1   9   6    1.56    0.59   0
  -1   9  -6    0.97    0.64   0
  -1  -9  -6    0.90    0.57   0
   1  -9   6    0.94    0.63   0
  -2  -9  -6    3.66    0.62   0
   2  -9   6    3.48    0.63   0
   2   9   6    3.36    0.47   0
  -2   9  -6    3.52    0.64   0
   3   9   6    0.74    0.64   0
  -3  -9  -6    0.03    0.62   0
   3  -9   6    0.42    0.65   0
   4   9   6    0.15    0.48   0
  -4  -9  -6    0.58    0.67   0
   4  -9   6    0.91    0.69   0
   2  10  -6   -0.01    0.68   0
  -2  10   6    0.19    0.74   0
  -2 -10   6   -0.15    0.49   0
   2 -10  -6    0.23    0.73   0
   1 -10  -6    0.26    0.68   0
   1  10  -6    1.17    0.48   0
  -1  10   6    0.87    0.68   0
  -1 -10   6    0.50    0.48   0
   0 -10  -6    0.17    0.68   0
   0 -10   6    0.13    0.64   0
   0  10  -6   -0.05    0.44   0
   0  10   6   -0.07    0.47   0
  -1 -10  -6    6.94    0.73   0
  -1  10  -6    7.31    0.71   0
   1  10   6    7.55    0.72   0
   1 -10   6    6.68    0.72   0
  -2 -10  -6    0.42    0.68   0
   2  10   6    0.45    0.49   0
   2 -10   6    0.49    0.68   0
  -2  10  -6    0.04    0.73   0
   7   0  -7   19.49    0.93   0
   5   0  -7   -0.09    0.48   0
  -5   0   7    0.03    0.48   0
  -3   0   7  460.66    2.41   0
   3   0  -7  465.15    2.47   0
  -1   0   7  225.29    1.91   0
   1   0  -7  231.21    1.94   0
   3   0   7   -0.13    0.48   0
   5   0   7   93.08    0.92   0
   7   0   7    4.02    0.64   0
   8   1  -7    0.29    0.69   0
   8  -1  -7    0.27    0.88   0
   7  -1  -7    3.29    0.76   0
   7   1  -7    3.13    0.62   0
  -7  -1   7    3.62    0.63   0
  -6  -1   7    6.26    0.61   0
   6   1  -7    4.96    0.58   0
   6  -1  -7    5.26    0.69   0
  -5  -1   7    0.81    0.53   0
   5  -1  -7    0.30    0.62   0
   5   1  -7    0.59    0.36   0
  -4   1   7   98.72    1.37   0
   4   1  -7   92.74    0.93   0
  -4  -1   7   92.24    1.00   0
   4  -1  -7   94.64    1.37   0
  -3   1   7    3.96    0.63   0
   3   1  -7    4.32    0.39   0
  -3  -1   7    4.53    0.55   0
   3  -1  -7    4.27    0.62   0
   2  -1  -7   13.00    0.89   0
   2   1  -7   12.09    0.48   0
  -2  -1   7   12.19    0.60   0
  -2   1   7   11.95    0.83   0
   1   1  -7   47.80    0.89   0
  -1   1   7   49.32    1.24   0
  -1  -1   7   45.61    0.87   0
   0   1  -7   87.86    1.04   0
   0  -1   7   83.75    1.09   0
   1   1   7  182.38    1.37   0
   2   1   7    0.77    0.49   0
   3   1   7   91.76    0.90   0
   4   1   7  113.71    0.93   0
   4  -1   7  121.78    1.04   0
   5   1   7  191.38    1.15   0
   5  -1   7  190.58    1.16   0
   6  -1   7    2.10    0.57   0
   6   1   7    1.43    0.56   0
   7   1   7   -0.02    0.63   0
   7  -1   7    0.55    0.62   0
   8  -1   7    1.86    0.76   0
   8   1   7    1.79    0.74   0
  -7  -2   7    2.08    0.66   0
   7   2  -7    1.53    0.65   0
   7  -2  -7    1.77    1.01   0
  -6  -2   7    2.00    0.40   0
   6  -2  -7    1.96    0.89   0
   6   2  -7    2.14    0.56   0
  -5  -2   7    3.76    0.56   0
   5   2  -7    3.47    0.52   0
   5  -2  -7    3.28    0.87   0
   4  -2  -7   19.56    1.44   0
  -4  -2   7   18.43    0.62   0
   4   2  -7   18.24    0.62   0
   3   2  -7   23.98    0.61   0
  -3  -2   7   22.87    0.61   0
   2   2  -7    4.36    0.48   0
  -2  -2   7    4.24    0.37   0
  -1  -2   7  213.95    1.37   0
  -1   2   7  217.30    2.29   0
   1   2  -7  213.76    1.38   0
   0   2   7  520.16    2.54   0
   0  -2   7  519.64    2.14   0
   0   2  -7  527.85    2.18   0
   1  -2   7  234.63    1.50   0
  -1  -2  -7  224.92    1.45   0
   1   2   7  225.53    1.42   0
  -2  -2  -7    0.92    0.51   0
   2   2   7    1.15    0.35   0
   2  -2   7    1.00    0.46   0
   3   2   7   29.97    0.66   0
  -3  -2  -7   30.12    0.55   0
   4  -2   7   79.79    0.89   0
   4   2   7   75.38    0.74   0
   5  -2   7  103.49    1.01   0
   5   2   7  101.82    0.89   0
   6  -2   7   11.55    0.48   0
   6   2   7   11.66    0.47   0
   7  -2   7    0.24    0.65   0
   7   2   7   -0.34    0.43   0
   7   3  -7    0.50    0.64   0
  -7  -3   7   -0.19    0.66   0
  -6  -3   7    2.06    0.41   0
   6   3  -7    2.14    0.56   0
   5   3  -7    0.13    0.36   0
  -5  -3   7   -0.06    0.38   0
   4   3  -7   49.18    0.73   0
  -4  -3   7   53.90    0.73   0
  -3  -3   7   72.98    0.72   0
   3   3  -7   72.87    0.79   0
  -2  -3   7  103.90    0.88   0
   2   3  -7  101.89    0.87   0
  -1  -3   7    4.38    0.39   0
   1  -3  -7    4.48    0.68   0
  -1   3   7    4.37    0.57   0
   1   3  -7    3.81    0.36   0
   0   3  -7    0.48    0.46   0
   0   3   7    0.43    0.53   0
   0  -3   7    0.70    0.46   0
   0  -3  -7    0.49    0.51   0
  -1   3  -7    0.77    0.45   0
   1  -3   7    0.53    0.32   0
   1   3   7    0.52    0.32   0
  -1  -3  -7    0.36    0.46   0
   2   3   7    6.33    0.52   0
  -2  -3  -7    6.18    0.51   0
   2  -3   7    6.17    0.50   0
  -3  -3  -7   56.28    0.64   0
   3   3   7   59.87    0.65   0
   3  -3   7   57.13    0.81   0
   4  -3   7    0.26    0.52   0
   4   3   7    0.51    0.54   0
  -4  -3  -7    0.41    0.54   0
   5  -3   7   15.51    0.66   0
   5   3   7   13.33    0.45   0
  -5  -3  -7   15.21    0.59   0
   5  -3   7   15.55    0.64   0
   6  -3   7    1.54    0.60   0
   6  -3   7    1.41    0.58   0
   6   3   7    1.51    0.56   0
   7  -3   7    7.04    0.70   0
   7  -3   7    9.43    0.72   0
   7   3   7    6.93    0.50   0
  -7  -4   7    1.85    0.69   0
   7   4  -7    2.11    0.67   0
   6   4  -7    2.51    0.43   0
  -6  -4   7    3.58    0.59   0
   5   4  -7    1.53    0.51   0
  -5  -4   7    2.22    0.53   0
   4   4  -7    7.63    0.52   0
  -4  -4   7    7.65    0.53   0
   3   4  -7    0.23    0.34   0
  -3  -4   7    0.54    0.49   0
   2  -4  -7    3.04    0.67   0
  -2   4   7    3.30    0.76   0
   2   4  -7    2.92    0.37   0
  -2  -4   7    2.48    0.49   0
  -1  -4   7    3.11    0.37   0
   1  -4  -7    3.42    0.65   0
   1   4  -7    3.21    0.50   0
  -1   4   7    3.39    0.53   0
   0  -4   7  130.24    1.03   0
   0   4  -7  133.01    1.03   0
   0  -4  -7  133.21    1.12   0
   0   4   7  132.95    1.18   0
  -1  -4  -7   35.08    0.68   0
   1   4   7   36.68    0.68   0
  -1   4  -7   37.22    0.59   0
   1  -4   7   35.83    0.67   0
   2  -4   7    0.25    0.46   0
  -2  -4  -7    0.54    0.48   0
   2   4   7    0.20    0.48   0
   3   4   7    2.77    0.51   0
   3  -4   7    2.09    0.37   0
  -3  -4  -7    2.35    0.37   0
  -4  -4  -7  300.06    1.33   0
   4  -4   7  297.91    1.57   0
   4   4   7  290.62    1.27   0
   5  -4   7    2.02    0.56   0
   5  -4   7    2.10    0.57   0
   5   4   7    1.71    0.55   0
  -5  -4  -7    2.16    0.40   0
   6  -4   7    4.31    0.64   0
   6   4   7    3.67    0.59   0
   6  -4   7    3.17    0.61   0
   7  -4   7    0.49    0.69   0
   7  -4   7    0.30    0.66   0
   7   4   7   -0.06    0.46   0
  -7  -5   7    5.59    0.71   0
   7   5  -7    5.41    0.72   0
  -6  -5   7    0.94    0.43   0
   6   5  -7    0.89    0.42   0
  -5  -5   7    1.82    0.52   0
   5   5  -7    1.73    0.55   0
  -4  -5   7   17.90    0.58   0
   4   5  -7   17.63    0.59   0
   3   5  -7   42.49    0.58   0
  -3  -5   7   43.28    0.68   0
  -2   5   7   69.91    1.22   0
   2  -5  -7   70.04    1.18   0
   2   5  -7   73.54    0.79   0
  -2  -5   7   67.21    0.69   0
   1  -5  -7   10.81    0.70   0
  -1   5   7    9.81    0.58   0
   1   5  -7   10.19    0.41   0
  -1  -5   7   10.19    0.53   0
   0  -5   7   16.70    0.44   0
   0   5  -7   19.47    0.55   0
   0   5   7   18.83    0.63   0
   0  -5  -7   17.69    0.62   0
  -1  -5  -7    2.32    0.49   0
   1  -5   7    2.06    0.47   0
  -1   5  -7    1.99    0.45   0
   1   5   7    2.58    0.48   0
  -2  -5  -7    6.22    0.40   0
   2  -5   7    2.95    0.39   0
   2   5   7    5.44    0.50   0
  -3  -5  -7   13.96    0.58   0
   3   5   7   13.79    0.57   0
   3  -5   7   13.99    0.59   0
   4  -5   7    6.50    0.56   0
   4   5   7    6.06    0.42   0
  -4  -5  -7    5.64    0.42   0
   5  -5   7    5.60    0.59   0
  -5  -5  -7    5.89    0.58   0
   5   5   7    4.80    0.57   0
   6  -5   7    5.52    0.69   0
   6   5   7    5.06    0.63   0
   6  -5   7    6.68    0.68   0
  -6  -5  -7    6.69    0.62   0
   7  -5   7    1.20    0.74   0
   7  -5   7    1.73    0.73   0
   7   5   7    0.94    0.70   0
  -6  -6   7    0.48    0.65   0
   6   6  -7    1.11    0.64   0
  -5  -6   7    0.35    0.57   0
   5   6  -7    0.43    0.41   0
   4   6  -7    1.62    0.38   0
  -4  -6   7    1.78    0.55   0
   3   6  -7   10.45    0.57   0
  -3  -6   7   10.72    0.58   0
   3  -6  -7   10.98    1.12   0
   2  -6  -7    0.31    0.51   0
  -2   6   7    0.13    0.49   0
   2   6  -7    0.48    0.50   0
  -2  -6   7    0.17    0.34   0
   1  -6  -7    9.91    0.58   0
  -1   6   7   10.42    0.58   0
  -1  -6   7   10.02    0.54   0
   1   6  -7   10.09    0.54   0
   0   6  -7    2.39    0.47   0
   0   6   7    2.44    0.40   0
   0  -6   7    2.83    0.51   0
   0  -6  -7    2.41    0.51   0
  -1   6  -7   14.61    0.44   0
  -1  -6  -7   13.56    0.45   0
   1  -6   7   13.58    0.57   0
   1   6   7   13.75    0.44   0
  -2  -6  -7    0.50    0.51   0
  -2   6  -7    0.49    0.50   0
   2  -6   7    0.41    0.50   0
   2   6   7   -0.11    0.49   0
  -3  -6  -7    1.54    0.38   0
   3  -6   7    1.63    0.54   0
   3   6   7    1.34    0.51   0
   4   6   7    1.03    0.54   0
   4  -6   7    0.85    0.55   0
  -4  -6  -7    1.72    0.54   0
   5  -6   7    2.76    0.63   0
   5   6   7    2.21    0.60   0
  -5  -6  -7    2.59    0.61   0
   6  -6   7    6.95    0.72   0
  -6  -6  -7    5.88    0.50   0
   6  -6   7    4.79    0.71   0
   6   6   7    5.59    0.48   0
  -6  -7   7   -0.30    0.70   0
   6   7  -7    0.94    0.71   0
   5   7  -7    1.10    0.62   0
  -5  -7   7    0.90    0.44   0
  -4  -7   7    0.01    0.57   0
   4   7  -7    1.04    0.56   0
  -3  -7   7   21.94    0.65   0
   3   7  -7   20.16    0.51   0
   3  -7  -7   22.16    0.99   0
   2  -7  -7    5.88    0.71   0
  -2  -7   7    6.68    0.41   0
  -2   7   7    5.58    0.60   0
   2   7  -7    5.92    0.54   0
   1  -7  -7   22.77    0.71   0
  -1  -7   7   22.93    0.60   0
  -1   7   7   23.87    0.71   0
   1   7  -7   24.36    0.51   0
   0   7   7    0.25    0.52   0
   0  -7  -7    0.27    0.54   0
   0   7  -7    0.32    0.45   0
   0  -7   7   -0.10    0.35   0
  -1  -7  -7    6.15    0.42   0
  -1   7  -7    7.72    0.54   0
   1  -7   7    6.49    0.57   0
   1   7   7    6.48    0.56   0
   2  -7   7   12.72    0.64   0
  -2  -7  -7   12.60    0.59   0
  -2   7  -7   13.71    0.63   0
   2   7   7   13.05    0.58   0
   3  -7   7   20.89    0.69   0
  -3  -7  -7   22.69    0.65   0
   3   7   7   22.01    0.63   0
   4  -7   7    1.32    0.60   0
  -4  -7  -7    1.01    0.41   0
   4   7   7    1.42    0.56   0
   5  -7   7    1.66    0.68   0
  -5  -7  -7    0.64    0.65   0
   5   7   7    1.55    0.45   0
  -6  -7  -7    4.42    0.50   0
   6  -7   7    6.16    0.76   0
   6  -7   7    5.24    0.80   0
  -5  -8   7   -0.05    0.48   0
   5   8  -7   -0.07    0.67   0
  -4  -8   7   -0.48    0.62   0
   4   8  -7    0.11    0.63   0
   3  -8  -7    0.59    0.75   0
  -3  -8   7    0.25    0.59   0
   3   8  -7   -0.17    0.59   0
   2  -8  -7    2.90    0.61   0
  -2  -8   7    2.55    0.39   0
  -2   8   7    2.78    0.59   0
   2   8  -7    2.22    0.40   0
   1   8  -7    5.72    0.45   0
  -1  -8   7    5.81    0.58   0
  -1   8   7    6.02    0.61   0
   1  -8  -7    6.65    0.61   0
   0  -8  -7    0.69    0.53   0
   0   8   7    1.12    0.57   0
   0   8  -7    1.24    0.36   0
   0  -8   7    1.02    0.51   0
  -1   8  -7    2.10    0.53   0
  -1  -8  -7    0.99    0.57   0
   1   8   7    1.91    0.56   0
   1  -8   7    1.65    0.56   0
   2   8   7   18.38    0.49   0
  -2  -8  -7   19.71    0.65   0
   2  -8   7   18.21    0.72   0
  -2   8  -7   19.80    0.71   0
   3   8   7    0.16    0.59   0
  -3  -8  -7    0.33    0.57   0
   3  -8   7   -0.23    0.60   0
  -4  -8  -7    0.88    0.45   0
   4  -8   7    0.82    0.64   0
   4   8   7    0.58    0.64   0
   5   8   7    1.45    0.49   0
  -5  -8  -7    1.84    0.68   0
   5  -8   7    0.79    0.74   0
   4   9  -7    0.66    0.69   0
  -4  -9   7    0.14    0.47   0
   3  -9  -7    1.08    0.83   0
  -3  -9   7    1.01    0.45   0
   3   9  -7    1.87    0.63   0
   2  -9  -7    6.38    0.71   0
  -2  -9   7    5.82    0.49   0
  -2   9   7    7.39    0.72   0
   2   9  -7    7.12    0.48   0
   1   9  -7    0.36    0.59   0
   1  -9  -7    0.64    0.60   0
  -1  -9   7    1.13    0.61   0
  -1   9   7    0.55    0.61   0
   0  -9  -7    0.74    0.43   0
   0   9   7    1.12    0.61   0
   0   9  -7    1.11    0.42   0
   0  -9   7    0.63    0.60   0
  -1   9  -7   12.12    0.53   0
   1   9   7   10.79    0.53   0
  -1  -9  -7   10.87    0.53   0
   1  -9   7   12.98    0.67   0
  -2   9  -7   -0.26    0.64   0
  -2  -9  -7   -0.12    0.62   0
   2   9   7    0.62    0.62   0
   2  -9   7    0.18    0.65   0
  -3  -9  -7    2.47    0.64   0
   3   9   7    2.90    0.48   0
   3  -9   7    2.89    0.65   0
   4  -9   7    4.27    0.75   0
   4   9   7    3.69    0.73   0
  -4  -9  -7    2.33    0.73   0
   2  10  -7    0.36    0.68   0
  -2  10   7   -0.00    0.72   0
   2 -10  -7    0.39    0.86   0
  -2 -10   7    0.44    0.68   0
   1  10  -7    1.19    0.66   0
  -1 -10   7    1.16    0.68   0
   1 -10  -7    1.38    0.70   0
  -1  10   7    1.01    0.72   0
   0 -10   7    1.03    0.47   0
   0  10   7    0.55    0.68   0
   0  10  -7    0.92    0.66   0
   0 -10  -7    1.18    0.48   0
  -1 -10  -7    3.70    0.69   0
  -1  10  -7    3.04    0.72   0
   1  10   7    3.13    0.69   0
   1 -10   7    2.44    0.51   0
   2  10   7   -0.22    0.68   0
   2 -10   7    0.32    0.66   0
  -2 -10  -7    0.56    0.68   0
  -2  10  -7   -0.17    0.50   0
   8   0  -8    1.11    0.72   0
  -6   0   8    1.96    0.59   0
   6   0  -8    2.25    0.59   0
  -4   0   8    7.87    0.59   0
   4   0  -8    7.94    0.66   0
  -2   0   8  304.66    2.07   0
   2   0  -8  313.29    2.11   0
   4   0   8   25.94    0.62   0
   6   0   8   24.86    0.70   0
   8   0   8    7.70    0.81   0
   7   1  -8    1.83    0.64   0
   7  -1  -8    2.55    0.80   0
  -7  -1   8    2.52    0.64   0
   6   1  -8    1.71    0.56   0
  -6  -1   8    1.25    0.55   0
   6  -1  -8    1.21    0.67   0
   5  -1  -8   37.43    0.98   0
  -5  -1   8   38.97    0.74   0
   5   1  -8   38.25    0.74   0
  -4   1   8   11.78    0.76   0
   4  -1  -8   11.10    0.74   0
  -4  -1   8   10.86    0.57   0
   4   1  -8   11.59    0.54   0
  -3  -1   8   38.29    0.74   0
   3  -1  -8   40.45    1.05   0
  -3   1   8   39.74    1.03   0
   3   1  -8   40.99    0.74   0
  -2  -1   8    4.33    0.52   0
  -2   1   8    4.62    0.68   0
   2   1  -8    4.73    0.51   0
  -1   1   8  197.37    1.99   0
   1   1  -8  203.02    1.51   0
  -1  -1   8  192.02    1.50   0
   0  -1   8   28.58    0.65   0
   0   1  -8   28.53    0.74   0
   1   1   8  159.59    1.28   0
   2   1   8  349.31    1.63   0
   3   1   8  338.19    1.52   0
   4  -1   8   23.43    0.52   0
   4   1   8   21.41    0.58   0
   5  -1   8   48.68    0.75   0
   5   1   8   47.49    0.73   0
   6   1   8   10.49    0.61   0
   6  -1   8   10.22    0.61   0
   7  -1   8    1.35    0.45   0
   7   1   8    2.74    0.63   0
   7   2  -8    5.42    0.65   0
   7  -2  -8    5.18    1.25   0
  -7  -2   8    5.48    0.66   0
   6  -2  -8    2.33    1.00   0
  -6  -2   8    2.35    0.56   0
   6   2  -8    2.60    0.57   0
   5   2  -8    3.90    0.41   0
  -5  -2   8    4.02    0.55   0
   5  -2  -8    4.42    0.96   0
   4   2  -8    9.57    0.56   0
  -4  -2   8   10.40    0.57   0
   3   2  -8   11.54    0.57   0
  -3  -2   8   11.82    0.55   0
  -2  -2   8   19.38    0.49   0
   2   2  -8   19.67    0.49   0
   1   2  -8    7.68    0.42   0
  -1   2   8    8.09    0.66   0
  -1  -2   8    8.15    0.41   0
   0   2   8  127.28    1.31   0
   0   2  -8  135.87    1.14   0
   0  -2   8  126.48    1.12   0
   1  -2   8  138.54    1.15   0
   1   2   8  133.06    1.09   0
   2   2   8   51.69    0.78   0
   2  -2   8   55.53    0.71   0
  -2  -2  -8   55.22    0.71   0
   3   2   8  230.21    1.23   0
   4   2   8  157.24    0.99   0
   5  -2   8   79.30    0.90   0
   5   2   8   75.65    0.81   0
   6  -2   8   17.47    0.68   0
   6   2   8   19.07    0.62   0
   7  -2   8    6.48    0.68   0
   7   2   8    7.92    0.67   0
  -7  -3   8    0.62    0.51   0
   7   3  -8    0.78    0.49   0
  -6  -3   8    1.27    0.58   0
   6   3  -8    1.41    0.57   0
   5   3  -8    2.79    0.51   0
  -5  -3   8    2.70    0.54   0
  -4  -3   8   21.21    0.60   0
   4   3  -8   21.36    0.48   0
   3   3  -8    0.72    0.32   0
  -3  -3   8    0.74    0.47   0
   2   3  -8   19.38    0.58   0
  -2  -3   8   17.98    0.58   0
  -1  -3   8    8.06    0.53   0
  -1   3   8    7.28    0.60   0
   1   3  -8    7.30    0.52   0
   0  -3  -8  267.64    1.67   0
   0   3   8  262.78    1.69   0
   0  -3   8  261.74    1.38   0
   0   3  -8  265.53    1.43   0
  -1   3  -8   27.00    0.63   0
   1   3   8   25.54    0.64   0
   1  -3   8   25.22    0.62   0
  -1  -3  -8   25.43    0.54   0
  -2  -3  -8    1.09    0.50   0
   2   3   8    1.50    0.34   0
   2  -3   8    1.78    0.34   0
  -3  -3  -8  108.53    0.82   0
   3   3   8  106.65    0.83   0
   3  -3   8  113.80    1.04   0
   4   3   8  265.77    1.21   0
   4  -3   8  269.10    1.45   0
  -4  -3  -8  259.72    1.19   0
   5  -3   8   59.78    0.84   0
   5  -3   8   55.74    0.84   0
   5   3   8   56.64    0.77   0
   6   3   8    3.30    0.41   0
   6  -3   8    3.45    0.61   0
   6  -3   8    3.01    0.45   0
   7  -3   8    8.19    0.74   0
   7   3   8    9.22    0.70   0
   7  -3   8    9.42    0.71   0
  -7  -4   8   -0.19    0.49   0
   7   4  -8    0.29    0.46   0
  -6  -4   8    0.42    0.43   0
   6   4  -8    0.12    0.55   0
  -5  -4   8    1.04    0.51   0
   5   4  -8    0.57    0.36   0
  -4  -4   8    6.64    0.53   0
   4   4  -8    7.31    0.53   0
   3   4  -8   28.07    0.52   0
  -3  -4   8   27.89    0.60   0
  -2   4   8    2.99    0.73   0
   2   4  -8    2.84    0.34   0
  -2  -4   8    3.21    0.47   0
   1  -4  -8    1.00    0.50   0
  -1  -4   8    1.01    0.49   0
  -1   4   8    0.94    0.59   0
   1   4  -8    0.86    0.48   0
   0  -4  -8    7.11    0.58   0
   0  -4   8    6.39    0.40   0
   0   4  -8    6.73    0.41   0
   0   4   8    6.38    0.56   0
  -1  -4  -8   12.13    0.55   0
   1   4   8   12.25    0.44   0
   1  -4   8    6.80    0.38   0
  -1   4  -8   13.99    0.54   0
  -2  -4  -8    8.68    0.40   0
   2   4   8    8.67    0.52   0
   2  -4   8    9.33    0.41   0
  -3  -4  -8   42.65    0.69   0
   3   4   8   39.86    0.68   0
   3  -4   8   40.91    0.72   0
  -4  -4  -8  110.33    0.83   0
   4   4   8  116.12    0.94   0
   4  -4   8  114.85    0.97   0
   5  -4   8    4.06    0.59   0
  -5  -4  -8    4.82    0.41   0
   5   4   8    3.20    0.54   0
   6  -4   8    2.16    0.62   0
   6  -4   8    1.86    0.62   0
   6   4   8    1.84    0.43   0
   7  -4   8    0.50    0.66   0
   7  -4   8    1.15    0.67   0
   7   4   8    0.97    0.66   0
   7   5  -8    1.90    0.71   0
  -7  -5   8    1.71    0.73   0
   6   5  -8    0.52    0.58   0
  -6  -5   8    0.84    0.63   0
   5   5  -8    2.79    0.41   0
  -5  -5   8    2.74    0.40   0
   4   5  -8    7.36    0.41   0
  -4  -5   8    7.41    0.43   0
   3   5  -8    5.85    0.52   0
  -3  -5   8    6.99    0.52   0
  -2   5   8    5.23    0.68   0
   2  -5  -8    5.41    0.68   0
   2   5  -8    5.48    0.40   0
  -2  -5   8    5.51    0.39   0
  -1   5   8   17.71    0.75   0
   1  -5  -8   17.98    0.66   0
  -1  -5   8   18.61    0.58   0
   1   5  -8   17.89    0.56   0
   0  -5   8    0.92    0.46   0
   0   5  -8    0.46    0.45   0
   0  -5  -8   -0.11    0.34   0
   0   5   8    0.58    0.51   0
   1  -5   8    4.17    0.48   0
  -1   5  -8    3.46    0.49   0
   1   5   8    3.34    0.38   0
  -1  -5  -8    3.64    0.35   0
  -2  -5  -8   34.05    0.52   0
   2   5   8   37.68    0.62   0
   2  -5   8   34.47    0.57   0
  -3  -5  -8   31.99    0.54   0
   3   5   8   34.31    0.67   0
   3  -5   8   32.75    0.60   0
  -4  -5  -8    9.84    0.58   0
   4  -5   8    8.93    0.60   0
   4   5   8    7.00    0.58   0
  -5  -5  -8    1.53    0.40   0
   5  -5   8    1.21    0.40   0
   5   5   8    1.47    0.40   0
   6  -5   8   14.29    0.77   0
   6  -5   8   16.34    0.77   0
   6   5   8   16.54    0.68   0
  -6  -5  -8   16.05    0.69   0
   7  -5   8    0.16    0.86   0
   7  -5   8   -0.19    0.74   0
   7   5   8    0.28    0.68   0
  -6  -6   8    0.37    0.46   0
   6   6  -8    0.66    0.65   0
  -5  -6   8    1.51    0.41   0
   5   6  -8    1.84    0.41   0
   4   6  -8    0.43    0.37   0
  -4  -6   8    1.00    0.38   0
   3   6  -8    0.50    0.52   0
  -3  -6   8    0.00    0.53   0
   2  -6  -8   17.79    0.73   0
  -2   6   8   18.68    0.82   0
   2   6  -8   17.89    0.58   0
  -2  -6   8   16.88    0.46   0
  -1   6   8    8.73    0.58   0
   1  -6  -8   10.34    0.60   0
   1   6  -8    9.24    0.53   0
  -1  -6   8    7.64    0.41   0
   0  -6  -8    2.98    0.54   0
   0   6  -8    3.64    0.49   0
   0   6   8    2.65    0.54   0
   0  -6   8    3.10    0.52   0
  -1  -6  -8   20.63    0.61   0
   1  -6   8   18.22    0.46   0
  -1   6  -8   21.93    0.59   0
   1   6   8   20.09    0.62   0
   2  -6   8   16.89    0.48   0
   2   6   8   23.25    0.60   0
  -2   6  -8   23.76    0.53   0
  -2  -6  -8   23.55    0.61   0
  -3  -6  -8   46.76    0.76   0
   3  -6   8   44.18    0.79   0
   3   6   8   44.32    0.62   0
  -4  -6  -8    4.15    0.55   0
   4  -6   8    3.33    0.58   0
   4   6   8    3.33    0.41   0
  -5  -6  -8    2.73    0.60   0
   5   6   8    2.24    0.43   0
   5  -6   8    2.18    0.60   0
   6  -6   8    1.10    0.67   0
   6   6   8    1.12    0.47   0
   6  -6   8    0.63    0.68   0
  -6  -6  -8    0.73    0.62   0
   5   7  -8    1.16    0.61   0
  -5  -7   8    1.33    0.65   0
   4   7  -8    0.94    0.58   0
  -4  -7   8    0.83    0.41   0
  -3  -7   8    0.92    0.53   0
   3   7  -8    0.58    0.37   0
   2  -7  -8    0.61    0.56   0
  -2   7   8    1.18    0.53   0
   2   7  -8    1.19    0.52   0
  -2  -7   8    0.86    0.54   0
   1  -7  -8    0.39    0.54   0
  -1   7   8   -0.05    0.51   0
   1   7  -8    0.40    0.37   0
  -1  -7   8   -0.19    0.35   0
   0   7  -8    1.93    0.49   0
   0   7   8    2.03    0.56   0
   0  -7  -8    2.17    0.54   0
   0  -7   8    1.22    0.34   0
   1  -7   8    9.70    0.57   0
  -1  -7  -8    9.52    0.56   0
  -1   7  -8    9.80    0.56   0
   1   7   8    9.70    0.57   0
  -2  -7  -8   30.52    0.65   0
   2  -7   8   30.13    0.72   0
   2   7   8   30.63    0.67   0
  -2   7  -8   34.33    0.74   0
  -3  -7  -8    0.13    0.52   0
   3  -7   8   -0.16    0.55   0
   3   7   8    0.18    0.36   0
  -4  -7  -8   -0.03    0.56   0
   4  -7   8    0.25    0.62   0
   4   7   8   -0.21    0.54   0
   5  -7   8    3.17    0.67   0
  -5  -7  -8    1.98    0.63   0
   5   7   8    3.01    0.46   0
  -5  -8   8    0.18    0.48   0
   5   8  -8   -0.11    0.47   0
  -4  -8   8    0.87    0.42   0
   4   8  -8    0.56    0.44   0
  -3  -8   8    0.37    0.41   0
   3   8  -8   -0.09    0.58   0
   3  -8  -8    0.13    0.87   0
   2  -8  -8    0.92    0.72   0
  -2   8   8    0.93    0.73   0
  -2  -8   8    0.60    0.56   0
   2   8  -8    0.65    0.40   0
   1   8  -8    4.84    0.43   0
   1  -8  -8    5.36    0.60   0
  -1   8   8    5.50    0.60   0
  -1  -8   8    5.19    0.43   0
   0  -8  -8    0.10    0.56   0
   0   8  -8    0.14    0.56   0
   0   8   8    0.20    0.56   0
   0  -8   8    0.21    0.40   0
  -1  -8  -8    1.38    0.57   0
  -1   8  -8    1.02    0.40   0
   1   8   8    0.51    0.54   0
   1  -8   8    0.57    0.51   0
  -2  -8  -8   -0.22    0.42   0
   2   8   8    0.10    0.57   0
  -2   8  -8    0.54    0.60   0
   2  -8   8    0.62    0.60   0
   3  -8   8    2.15    0.63   0
  -3  -8  -8    2.12    0.57   0
   3   8   8    3.21    0.61   0
  -4  -8  -8    5.62    0.65   0
   4  -8   8    5.57    0.68   0
   4   8   8    5.96    0.64   0
  -5  -8  -8    1.59    0.51   0
   5  -8   8    2.37    0.74   0
   5   8   8    2.50    0.70   0
  -4  -9   8    0.42    0.49   0
   4   9  -8    0.50    0.50   0
  -3  -9   8    0.11    0.65   0
   3   9  -8    0.45    0.43   0
   3  -9  -8    0.57    0.82   0
   2   9  -8    1.93    0.62   0
   2  -9  -8    1.30    0.66   0
  -2  -9   8    2.47    0.63   0
  -2   9   8    1.82    0.64   0
   1  -9  -8    5.65    0.65   0
   1   9  -8    4.83    0.62   0
  -1  -9   8    4.67    0.46   0
  -1   9   8    4.82    0.65   0
   0  -9  -8    1.21    0.60   0
   0   9   8    1.62    0.43   0
   0   9  -8    1.83    0.61   0
   0  -9   8    1.37    0.60   0
  -1  -9  -8    4.59    0.66   0
   1   9   8    5.00    0.68   0
  -1   9  -8    5.42    0.64   0
   1  -9   8    4.31    0.45   0
  -2  -9  -8    7.61    0.49   0
   2   9   8    8.88    0.66   0
   2  -9   8    8.01    0.53   0
  -2   9  -8    7.96    0.69   0
   3   9   8   -0.34    0.65   0
  -3  -9  -8    0.86    0.64   0
   3  -9   8    0.46    0.65   0
   4   9   8    0.15    0.68   0
  -4  -9  -8    0.16    0.49   0
   4  -9   8    0.37    0.71   0
   2 -10  -8   -0.01    0.70   0
  -2  10   8    0.32    0.88   0
   2  10  -8    0.57    0.65   0
  -2 -10   8    0.65    0.49   0
   1  10  -8    0.50    0.66   0
  -1  10   8    0.03    0.68   0
   1 -10  -8    0.77    0.70   0
  -1 -10   8    0.12    0.46   0
   0 -10  -8    0.54    0.69   0
   0 -10   8    0.35    0.67   0
   0  10   8   -0.01    0.70   0
   0  10  -8    0.99    0.67   0
  -1 -10  -8   -0.38    0.48   0
   1 -10   8   -0.01    0.69   0
   1  10   8   -0.33    0.48   0
  -1  10  -8    0.33    0.49   0
   2  10   8    1.09    0.70   0
  -2 -10  -8    1.42    0.68   0
   2 -10   8    0.67    0.48   0
  -2  10  -8    1.11    0.53   0
   7   0  -9    0.17    0.63   0
  -5   0   9   11.58    0.61   0
   5   0  -9   10.97    0.58   0
  -3   0   9    4.75    0.55   0
   3   0  -9    4.77    0.52   0
   1   0  -9 1086.49    3.62   0
  -1   0   9 1036.30    3.57   0
   3   0   9  594.26    1.97   0
   5   0   9  191.27    1.16   0
   7   0   9    1.52    0.43   0
   7   1  -9    1.71    0.63   0
   7  -1  -9    1.58    0.79   0
  -7  -1   9    1.52    0.65   0
  -6  -1   9    0.91    0.54   0
   6   1  -9    0.58    0.56   0
   6  -1  -9    0.44    0.71   0
  -5  -1   9    1.90    0.51   0
   5   1  -9    2.11    0.55   0
   5  -1  -9    2.03    0.65   0
   4  -1  -9    7.99    0.69   0
  -4   1   9    8.30    0.62   0
   4   1  -9    7.51    0.54   0
  -4  -1   9    8.20    0.52   0
  -3   1   9   56.12    1.17   0
  -3  -1   9   55.40    0.77   0
   3  -1  -9   56.79    1.17   0
   3   1  -9   56.78    0.85   0
   2   1  -9   60.54    0.88   0
  -2  -1   9   58.11    0.86   0
  -2   1   9   57.44    1.21   0
  -1   1   9   73.42    1.19   0
  -1  -1   9   71.59    0.90   0
   1   1  -9   72.40    0.90   0
   0  -1   9   25.42    0.59   0
   2   1   9  917.27    2.54   0
   3   1   9  127.17    1.00   0
   4  -1   9    0.29    0.51   0
   4   1   9    0.18    0.46   0
   5  -1   9    2.82    0.53   0
   5   1   9    2.87    0.37   0
   6   1   9    4.80    0.41   0
   6  -1   9    4.56    0.58   0
   7  -1   9    0.08    0.63   0
   7   1   9    0.08    0.43   0
   7   2  -9    0.93    0.63   0
  -7  -2   9    0.64    0.65   0
   6   2  -9    1.17    0.55   0
  -6  -2   9    1.19    0.57   0
  -5  -2   9    1.96    0.54   0
   5   2  -9    1.68    0.52   0
   4   2  -9   45.04    0.76   0
  -4  -2   9   45.64    0.77   0
   3   2  -9    6.99    0.40   0
  -3  -2   9    6.52    0.53   0
  -2  -2   9   36.06    0.60   0
  -2   2   9   37.77    1.68   0
  -2   2   9   35.74    1.62   0
   2   2  -9   35.51    0.59   0
   1   2  -9  226.36    1.35   0
  -1   2   9  213.21    1.96   0
  -1  -2   9  232.37    1.38   0
   0   2   9    0.73    0.50   0
   0  -2   9    0.90    0.34   0
   0   2  -9    0.80    0.47   0
   1  -2   9   22.20    0.62   0
   1   2   9   24.46    0.54   0
   2   2   9    1.15    0.36   0
   2  -2   9    1.31    0.33   0
   3   2   9   84.59    0.83   0
   4   2   9   81.47    0.76   0
   5   2   9   18.38    0.47   0
   5  -2   9   20.54    0.63   0
   6  -2   9    0.98    0.61   0
   6   2   9    1.20    0.41   0
   7  -2   9    9.22    0.69   0
   7   2   9    8.02    0.49   0
   7   3  -9    0.69    0.69   0
  -7  -3   9    1.29    0.67   0
   6   3  -9    1.77    0.42   0
  -6  -3   9    1.70    0.57   0
   5   3  -9   13.62    0.59   0
  -5  -3   9   15.50    0.60   0
   4   3  -9   12.60    0.42   0
  -4  -3   9   12.63    0.56   0
   3   3  -9   38.38    0.67   0
  -3  -3   9   37.63    0.56   0
  -2  -3   9    2.60    0.35   0
   2   3  -9    2.42    0.47   0
   1   3  -9   45.10    0.64   0
  -1   3   9   44.95    0.97   0
  -1  -3   9   45.23    0.65   0
   0   3   9   53.28    0.90   0
   0  -3   9   56.68    0.70   0
   0   3  -9   58.27    0.70   0
   0  -3  -9   60.05    0.92   0
   1  -3   9  240.63    1.30   0
   1   3   9  238.41    1.39   0
  -1   3  -9  244.20    1.35   0
  -1  -3  -9  236.78    1.34   0
   2   3   9    4.92    0.50   0
   2  -3   9    5.29    0.50   0
  -2  -3  -9    4.51    0.38   0
   3   3   9    3.35    0.36   0
  -3  -3  -9    3.28    0.48   0
   3  -3   9    3.72    0.40   0
  -4  -3  -9   31.72    0.54   0
   4   3   9   31.07    0.54   0
   4  -3   9   30.73    0.69   0
   5  -3   9   36.34    0.73   0
   5  -3   9   34.37    0.72   0
   5   3   9   35.28    0.66   0
   6  -3   9    2.50    0.47   0
   6   3   9    1.89    0.57   0
   6  -3   9    3.10    0.58   0
   7  -3   9    3.84    0.67   0
   7  -3   9    4.03    0.68   0
   7   3   9    2.88    0.49   0
   7   4  -9    0.23    0.66   0
  -7  -4   9    0.40    0.68   0
  -6  -4   9    0.76    0.57   0
   6   4  -9    0.75    0.41   0
   5   4  -9    7.32    0.57   0
  -5  -4   9    8.16    0.42   0
   4   4  -9    0.07    0.36   0
  -4  -4   9   -0.03    0.35   0
   3   4  -9    6.30    0.41   0
  -3  -4   9    6.21    0.53   0
   2   4  -9    4.48    0.34   0
  -2   4   9    4.86    0.76   0
  -2  -4   9    4.98    0.37   0
  -1  -4   9   18.97    0.57   0
   1   4  -9   18.80    0.56   0
  -1   4   9   18.13    0.66   0
   1  -4  -9   19.59    0.75   0
   0  -4   9  270.45    1.31   0
   0   4   9  269.65    1.58   0
   0   4  -9  275.00    1.38   0
   0  -4  -9  266.99    1.61   0
  -1  -4  -9    1.35    0.33   0
  -1   4  -9    1.52    0.46   0
   1   4   9    0.77    0.47   0
   1  -4   9    1.49    0.47   0
   2   4   9    6.30    0.37   0
  -2  -4  -9    6.67    0.39   0
   2  -4   9    6.39    0.53   0
  -3  -4  -9   17.69    0.60   0
   3   4   9   17.31    0.60   0
   3  -4   9   16.73    0.48   0
  -4  -4  -9   99.87    0.88   0
   4  -4   9  103.31    1.01   0
   4   4   9   94.12    0.86   0
   5  -4   9    1.12    0.53   0
   5   4   9    0.46    0.38   0
  -5  -4  -9    1.39    0.53   0
   6  -4   9   10.35    0.67   0
   6  -4   9   10.46    0.67   0
   6   4   9   10.03    0.63   0
   7  -4   9    0.47    0.67   0
   7   4   9    0.62    0.47   0
   7  -4   9    0.27    0.68   0
  -6  -5   9    0.21    0.62   0
   6   5  -9   -0.15    0.61   0
   5   5  -9    0.04    0.54   0
  -5  -5   9   -0.37    0.54   0
  -4  -5   9   24.79    0.63   0
   4   5  -9   26.64    0.62   0
   3   5  -9    0.36    0.34   0
  -3  -5   9    0.17    0.35   0
   2   5  -9   18.44    0.58   0
  -2  -5   9   18.36    0.59   0
  -2   5   9   18.20    0.81   0
   1   5  -9   11.41    0.41   0
  -1  -5   9   10.87    0.53   0
   1  -5  -9   10.72    0.61   0
  -1   5   9   10.54    0.60   0
   0  -5  -9   58.01    0.87   0
   0  -5   9   55.60    0.62   0
   0   5  -9   57.69    0.65   0
   0   5   9   54.95    0.85   0
  -1  -5  -9   12.98    0.55   0
   1  -5   9   13.44    0.52   0
   1   5   9   12.97    0.56   0
  -1   5  -9   13.08    0.40   0
  -2  -5  -9    0.96    0.34   0
   2   5   9    0.67    0.48   0
   2  -5   9    1.21    0.49   0
   3  -5   9   71.75    0.84   0
  -3  -5  -9   72.85    0.80   0
   3   5   9   74.63    0.71   0
   4  -5   9   67.99    0.87   0
   4   5   9   66.26    0.79   0
  -4  -5  -9   65.06    0.79   0
  -5  -5  -9    0.14    0.39   0
   5  -5   9    0.27    0.40   0
   5   5   9    0.18    0.55   0
   6  -5   9    9.10    0.70   0
   6  -5   9    8.03    0.72   0
   6   5   9    8.36    0.52   0
  -6  -6   9    0.33    0.47   0
   6   6  -9   -0.17    0.46   0
  -5  -6   9    1.06    0.57   0
   5   6  -9    0.44    0.42   0
  -4  -6   9    1.97    0.51   0
   4   6  -9    1.46    0.50   0
  -3  -6   9    0.89    0.39   0
   3   6  -9    1.03    0.37   0
   2   6  -9   12.08    0.43   0
  -2   6   9   11.53    0.74   0
  -2  -6   9   11.80    0.55   0
   2  -6  -9   10.84    0.65   0
   1   6  -9    1.03    0.49   0
   1  -6  -9    1.11    0.64   0
  -1   6   9    0.93    0.51   0
  -1  -6   9    0.64    0.35   0
   0  -6   9    3.71    0.37   0
   0  -6  -9    4.89    0.40   0
   0   6  -9    5.14    0.49   0
   0   6   9    4.56    0.40   0
  -1  -6  -9    4.82    0.52   0
   1  -6   9    5.10    0.50   0
  -1   6  -9    5.20    0.51   0
   1   6   9    4.91    0.53   0
   2  -6   9    0.23    0.51   0
  -2  -6  -9   -0.22    0.35   0
   2   6   9    0.08    0.48   0
  -3  -6  -9  166.87    1.08   0
   3  -6   9  163.42    1.19   0
   3   6   9  168.45    1.09   0
   4   6   9    2.28    0.56   0
  -4  -6  -9    1.76    0.55   0
   4  -6   9    1.61    0.56   0
  -5  -6  -9    0.99    0.59   0
   5   6   9    2.07    0.59   0
   5  -6   9    1.36    0.60   0
   6  -6   9    0.08    0.65   0
   6   6   9   -0.07    0.67   0
   6  -6   9    0.13    0.66   0
  -6  -6  -9   -0.31    0.48   0
  -5  -7   9    0.47    0.63   0
   5   7  -9   -0.09    0.60   0
  -4  -7   9    0.06    0.41   0
   4   7  -9    1.64    0.56   0
  -3  -7   9   19.78    0.65   0
   3   7  -9   19.62    0.51   0
   2  -7  -9   17.21    0.72   0
  -2   7   9   18.14    0.82   0
  -2  -7   9   18.25    0.62   0
   2   7  -9   18.23    0.63   0
   1  -7  -9    0.38    0.52   0
   1   7  -9    0.51    0.34   0
  -1   7   9    0.88    0.54   0
  -1  -7   9    1.28    0.53   0
   0   7  -9    0.76    0.36   0
   0  -7   9    1.05    0.51   0
   0  -7  -9    1.16    0.55   0
   0   7   9    0.93    0.54   0
   1  -7   9   12.46    0.58   0
  -1  -7  -9   13.17    0.60   0
  -1   7  -9   13.37    0.46   0
   1   7   9   13.80    0.60   0
   2  -7   9    0.86    0.42   0
  -2  -7  -9    1.46    0.55   0
   2   7   9    1.18    0.38   0
  -2   7  -9    1.78    0.60   0
   3  -7   9   17.26    0.52   0
  -3  -7  -9   21.97    0.64   0
   3   7   9   22.06    0.64   0
  -4  -7  -9    0.24    0.58   0
   4  -7   9   -0.13    0.42   0
   4   7   9    0.16    0.40   0
  -5  -7  -9    5.96    0.49   0
   5  -7   9    6.78    0.71   0
   5   7   9    7.28    0.66   0
  -5  -8   9   -0.22    0.67   0
   5   8  -9    0.21    0.68   0
  -4  -8   9    0.98    0.63   0
   4   8  -9    0.12    0.42   0
  -3  -8   9    1.27    0.42   0
   3   8  -9    1.39    0.43   0
   2   8  -9    1.26    0.56   0
  -2   8   9    0.90    0.59   0
  -2  -8   9    0.73    0.39   0
   2  -8  -9    0.75    0.58   0
   1  -8  -9    2.08    0.57   0
   1   8  -9    1.91    0.55   0
  -1   8   9    1.29    0.58   0
  -1  -8   9    2.28    0.54   0
   0  -8  -9    1.12    0.57   0
   0   8   9    0.80    0.57   0
   0   8  -9    0.69    0.53   0
   0  -8   9    0.56    0.58   0
   1   8   9    0.53    0.55   0
  -1  -8  -9    0.04    0.56   0
  -1   8  -9    1.02    0.55   0
   1  -8   9    0.53    0.55   0
   2   8   9   16.34    0.67   0
   2  -8   9   18.88    0.68   0
  -2  -8  -9   17.39    0.66   0
  -2   8  -9   18.23    0.69   0
  -3  -8  -9    6.24    0.60   0
   3  -8   9    5.01    0.62   0
   3   8   9    4.43    0.47   0
   4  -8   9   -0.47    0.64   0
   4   8   9    0.52    0.62   0
  -4  -8  -9    0.72    0.62   0
   5  -8   9    1.27    0.73   0
   5   8   9    1.41    0.69   0
  -5  -8  -9    0.95    0.71   0
  -4  -9   9    0.21    0.49   0
   3   9  -9    0.24    0.67   0
  -3  -9   9   -0.17    0.66   0
   2   9  -9    6.52    0.46   0
   2  -9  -9    8.01    0.71   0
  -2  -9   9    6.05    0.62   0
  -2   9   9    6.48    0.71   0
   1   9  -9    8.22    0.62   0
  -1  -9   9    7.66    0.62   0
  -1   9   9    8.73    0.70   0
   1  -9  -9    6.24    0.68   0
   0  -9  -9    2.77    0.63   0
   0   9   9    2.02    0.63   0
   0  -9   9    1.39    0.59   0
   0   9  -9    2.44    0.42   0
  -1  -9  -9    4.77    0.67   0
   1   9   9    3.78    0.51   0
  -1   9  -9    3.58    0.64   0
   1  -9   9    4.39    0.64   0
  -2  -9  -9    0.65    0.43   0
   2   9   9    0.95    0.46   0
   2  -9   9    1.73    0.65   0
  -2   9  -9    1.25    0.47   0
   3   9   9   -0.11    0.64   0
  -3  -9  -9   -0.06    0.46   0
   3  -9   9    0.49    0.48   0
   2 -10  -9   -0.23    0.72   0
  -2  10   9    0.42    0.74   0
   2  10  -9    0.44    0.69   0
  -2 -10   9   -0.41    0.48   0
  -1  10   9    1.06    0.68   0
   1 -10  -9    1.44    0.68   0
   1  10  -9    1.69    0.70   0
  -1 -10   9    1.79    0.68   0
   0 -10  -9    5.94    0.77   0
   0 -10   9    6.79    0.53   0
   0  10   9    9.06    0.76   0
   0  10  -9    6.54    0.53   0
  -1 -10  -9    3.03    0.73   0
   1  10   9    2.84    0.72   0
   1 -10   9    2.78    0.51   0
  -1  10  -9    3.24    0.71   0
  -2 -10  -9   -0.36    0.70   0
   2  10   9    0.23    0.70   0
   2 -10   9   -0.23    0.72   0
  -2  10  -9    0.11    0.50   0
  -6   0  10    0.94    0.56   0
   6   0 -10    0.60    0.54   0
  -4   0  10    1.79    0.53   0
   4   0 -10    1.93    0.51   0
   2   0 -10  591.29    2.65   0
  -2   0  10  559.13    2.61   0
   4   0  10   31.62    0.63   0
   6   0  10    4.43    0.58   0
   7  -1 -10    1.54    0.79   0
  -7  -1  10    1.29    0.64   0
   7   1 -10    1.58    0.78   0
   6  -1 -10   21.03    0.90   0
  -6  -1  10   20.36    0.69   0
   6   1 -10   18.80    0.71   0
   5  -1 -10   12.05    0.78   0
  -5  -1  10   12.36    0.61   0
   5   1 -10   12.47    0.63   0
  -5   1  10   12.86    0.79   0
  -4   1  10    0.56    0.62   0
   4  -1 -10    0.49    0.58   0
  -4  -1  10    0.53    0.50   0
   4   1 -10    0.61    0.48   0
  -3   1  10    0.49    0.57   0
   3  -1 -10    0.18    0.56   0
  -3  -1  10    0.37    0.48   0
   3   1 -10    0.25    0.31   0
  -2  -1  10    0.92    0.49   0
   2   1 -10    0.77    0.46   0
  -2   1  10    0.53    0.59   0
   1   1 -10   23.07    0.64   0
  -1   1  10   26.76    0.80   0
  -1  -1  10   19.83    0.63   0
   0  -1  10  258.67    1.53   0
   2   1  10   39.75    0.73   0
   3   1  10   17.08    0.59   0
   4  -1  10    7.51    0.40   0
   4   1  10    6.98    0.37   0
   5  -1  10    1.10    0.51   0
   5   1  10    0.54    0.49   0
   6   1  10    0.27    0.55   0
   6  -1  10    0.48    0.56   0
   7  -1  10    1.63    0.63   0
   7   1  10    1.09    0.60   0
  -7  -2  10   -0.21    0.65   0
   7   2 -10    0.32    0.63   0
  -6  -2  10    0.59    0.58   0
   6   2 -10    0.21    0.55   0
  -5  -2  10    0.52    0.51   0
   5   2 -10    0.64    0.50   0
  -4  -2  10    2.98    0.55   0
   4   2 -10    3.04    0.50   0
   3   2 -10   22.44    0.61   0
  -3  -2  10   20.24    0.62   0
  -2   2  10   66.83    1.59   0
  -2  -2  10   66.36    0.81   0
   2   2 -10   68.97    0.76   0
  -2   2  10   67.23    1.60   0
  -1  -2  10  349.00    1.67   0
   1   2 -10  363.74    1.69   0
  -1   2  10  365.83    2.41   0
   0  -2  10   31.88    0.66   0
   0   2  10   32.11    0.77   0
   0   2 -10   32.60    0.68   0
   1   2  10  249.03    1.44   0
   1  -2  10  254.05    1.42   0
   2  -2  10  231.03    1.31   0
   2   2  10  217.70    1.21   0
   3   2  10    4.07    0.51   0
   4   2  10  131.22    0.97   0
   5  -2  10   -0.10    0.51   0
   5   2  10   -0.33    0.47   0
   6  -2  10    2.01    0.41   0
   6   2  10    1.86    0.55   0
   7  -2  10    1.95    0.48   0
   7   2  10    2.17    0.62   0
  -7  -3  10    0.50    0.68   0
   7   3 -10   -0.04    0.45   0
   6   3 -10    0.55    0.56   0
  -6  -3  10    0.85    0.57   0
  -5  -3  10   15.43    0.63   0
   5   3 -10   15.49    0.64   0
   4   3 -10    6.41    0.39   0
  -4  -3  10    5.95    0.52   0
   3   3 -10   22.79    0.58   0
  -3  -3  10   21.95    0.47   0
  -2   3  10    1.19    0.84   0
  -2  -3  10    0.69    0.46   0
  -2   3  10    1.29    0.86   0
   2   3 -10    0.94    0.44   0
   1   3 -10    5.76    0.51   0
  -1  -3  10    5.79    0.39   0
  -1   3  10    5.54    0.66   0
   0   3 -10   70.41    0.76   0
   0   3  10   68.36    0.89   0
   0  -3  10   70.88    0.85   0
   1  -3  10  120.70    0.95   0
   1   3  10  124.51    1.04   0
  -1  -3 -10  121.43    0.98   0
   2  -3  10    6.67    0.48   0
   2   3  10    6.21    0.54   0
  -2  -3 -10    5.99    0.53   0
   3   3  10   10.08    0.41   0
   3  -3  10   10.13    0.43   0
   4   3  10    2.64    0.54   0
   4  -3  10    2.45    0.52   0
   5  -3  10    3.55    0.55   0
   5  -3  10    2.72    0.55   0
   5   3  10    3.11    0.39   0
   6  -3  10    0.59    0.57   0
   6  -3  10    0.22    0.60   0
   6   3  10    0.41    0.56   0
   7  -3  10    1.73    0.69   0
   7   3  10    1.67    0.66   0
   7  -3  10    1.16    0.66   0
  -7  -4  10    0.53    0.67   0
   7   4 -10    0.07    0.67   0
  -6  -4  10    0.79    0.44   0
   6   4 -10    1.48    0.59   0
   5   4 -10    8.13    0.54   0
  -5  -4  10    7.64    0.56   0
   4   4 -10    2.87    0.47   0
  -4  -4  10    3.14    0.38   0
   3   4 -10   38.48    0.69   0
  -3  -4  10   38.46    0.68   0
  -2   4  10   14.01    0.95   0
   2   4 -10   13.80    0.42   0
  -2  -4  10   13.12    0.43   0
  -1  -4  10    1.65    0.47   0
   1   4 -10    1.59    0.46   0
  -1   4  10    1.39    0.49   0
   0  -4 -10    2.02    0.53   0
   0   4  10    1.50    0.53   0
   0  -4  10    1.82    0.50   0
   0   4 -10    2.05    0.36   0
  -1  -4 -10   97.39    0.92   0
   1   4  10   95.05    0.93   0
  -1   4 -10   98.24    0.82   0
   1  -4  10   51.72    0.63   0
  -2  -4 -10   23.83    0.48   0
   2  -4  10   25.52    0.61   0
   2   4  10   23.81    0.48   0
   3   4  10  186.88    1.04   0
  -3  -4 -10  188.35    1.04   0
   3  -4  10  192.33    1.23   0
   4   4  10    7.76    0.41   0
  -4  -4 -10    7.42    0.55   0
   4  -4  10    8.04    0.45   0
   5  -4  10   -0.01    0.57   0
   5   4  10    0.63    0.54   0
   6  -4  10   12.50    0.70   0
   6  -4  10   10.56    0.67   0
   6   4  10    9.18    0.51   0
   7  -4  10    1.09    0.70   0
   7  -4  10    0.40    0.68   0
   7   4  10    0.16    0.49   0
  -6  -5  10    0.31    0.42   0
   6   5 -10    0.75    0.61   0
  -5  -5  10   -0.02    0.40   0
   5   5 -10   -0.29    0.54   0
  -4  -5  10    7.39    0.56   0
   4   5 -10    8.29    0.42   0
   3   5 -10   23.74    0.60   0
  -3  -5  10   23.99    0.62   0
  -2   5  10    3.80    0.65   0
   2   5 -10    3.88    0.39   0
  -2  -5  10    3.33    0.52   0
   1  -5 -10    9.81    0.61   0
  -1  -5  10    8.76    0.39   0
   1   5 -10   10.59    0.53   0
  -1   5  10    9.57    0.59   0
   0  -5  10   59.76    0.74   0
   0   5  10   58.10    0.84   0
   0  -5 -10   61.64    0.85   0
   0   5 -10   60.79    0.76   0
   1  -5  10   32.21    0.62   0
   1   5  10   31.83    0.66   0
  -1  -5 -10   32.12    0.68   0
  -1   5 -10   33.43    0.54   0
  -2  -5 -10   69.33    0.77   0
   2   5  10   71.88    0.77   0
   2  -5  10   73.76    0.84   0
   3  -5  10   51.17    0.77   0
   3   5  10   49.93    0.63   0
  -3  -5 -10   47.90    0.60   0
  -4  -5 -10   35.97    0.67   0
   4  -5  10   36.51    0.72   0
   4   5  10   35.51    0.57   0
  -5  -5 -10    1.25    0.42   0
   5  -5  10    1.43    0.56   0
   5   5  10    1.29    0.40   0
   6  -5  10    3.94    0.47   0
   6  -5  10    5.13    0.68   0
   6   5  10    3.16    0.45   0
   6   6 -10    1.24    0.49   0
  -6  -6  10    1.69    0.66   0
  -5  -6  10    0.89    0.57   0
   5   6 -10    0.29    0.57   0
  -4  -6  10    0.46    0.38   0
   4   6 -10    0.75    0.55   0
  -3  -6  10    0.74    0.52   0
   3   6 -10   -0.02    0.38   0
  -2  -6  10    1.21    0.37   0
  -2   6  10    0.54    0.66   0
   2   6 -10    0.38    0.36   0
  -1   6  10    4.88    0.56   0
   1  -6 -10    4.81    0.56   0
   1   6 -10    4.49    0.39   0
  -1  -6  10    5.05    0.53   0
   0  -6  10   12.27    0.52   0
   0   6 -10   14.70    0.55   0
   0   6  10   13.51    0.62   0
   0  -6 -10   13.01    0.59   0
   1  -6  10   18.27    0.59   0
   1   6  10   18.72    0.61   0
  -1  -6 -10   18.04    0.59   0
  -1   6 -10   20.06    0.59   0
  -2  -6 -10    2.51    0.52   0
   2  -6  10    2.37    0.52   0
   2   6  10    1.97    0.51   0
   3  -6  10   34.39    0.63   0
   3   6  10   40.99    0.73   0
  -3  -6 -10   40.66    0.59   0
   4   6  10    1.01    0.41   0
  -4  -6 -10    0.73    0.55   0
   4  -6  10    0.86    0.57   0
   5   6  10   11.12    0.65   0
   5  -6  10    9.80    0.65   0
  -5  -6 -10    8.81    0.49   0
   6   6  10   -1.22    0.66   0
   6  -6  10    0.16    0.68   0
   6  -6  10    0.33    0.68   0
  -5  -7  10    1.34    0.65   0
   5   7 -10    1.43    0.48   0
  -4  -7  10    0.52    0.58   0
   4   7 -10   -0.14    0.58   0
  -3  -7  10    5.32    0.43   0
   3   7 -10    5.02    0.42   0
  -2   7  10   15.56    0.80   0
  -2  -7  10   14.93    0.61   0
   2   7 -10   16.47    0.61   0
   2  -7 -10   16.28    0.81   0
   1   7 -10   34.55    0.55   0
  -1   7  10   33.80    0.76   0
   1  -7 -10   33.83    0.76   0
  -1  -7  10   31.05    0.54   0
   0  -7 -10    0.32    0.52   0
   0  -7  10    0.25    0.35   0
   0   7 -10    0.45    0.35   0
   0   7  10    0.43    0.52   0
  -1  -7 -10    2.73    0.53   0
   1  -7  10    2.43    0.52   0
  -1   7 -10    3.04    0.54   0
   1   7  10    2.82    0.42   0
   2  -7  10   28.92    0.67   0
  -2  -7 -10   30.71    0.69   0
  -2   7 -10   30.71    0.63   0
   2   7  10   29.45    0.68   0
   3  -7  10   18.60    0.69   0
  -3  -7 -10   18.52    0.51   0
   3   7  10   18.23    0.50   0
  -4  -7 -10    0.32    0.58   0
   4  -7  10    0.12    0.60   0
   4   7  10   -0.06    0.59   0
  -5  -7 -10    7.62    0.51   0
   5  -7  10    8.06    0.55   0
   5   7  10    9.64    0.68   0
  -4  -8  10   -0.43    0.61   0
   4   8 -10    0.20    0.61   0
  -3  -8  10    1.04    0.60   0
   3   8 -10    0.25    0.43   0
   2   8 -10    9.93    0.62   0
  -2   8  10    9.76    0.67   0
  -2  -8  10    9.94    0.60   0
   2  -8 -10    8.47    0.66   0
   1  -8 -10   15.88    0.67   0
   1   8 -10   16.23    0.63   0
  -1   8  10   16.01    0.69   0
  -1  -8  10   13.72    0.50   0
   0  -8 -10    9.56    0.62   0
   0   8  10   10.22    0.49   0
   0   8 -10   10.14    0.45   0
   0  -8  10    9.75    0.46   0
  -1  -8 -10    6.20    0.59   0
   1  -8  10    5.85    0.58   0
  -1   8 -10    6.77    0.46   0
   1   8  10    5.67    0.59   0
  -2   8 -10   36.05    0.76   0
   2  -8  10   34.52    0.78   0
   2   8  10   32.20    0.76   0
  -2  -8 -10   33.74    0.74   0
   3  -8  10    1.55    0.61   0
  -3  -8 -10    1.48    0.59   0
   3   8  10    2.16    0.61   0
  -4  -8 -10   -0.31    0.63   0
   4  -8  10    0.08    0.46   0
   4   8  10    0.58    0.46   0
   3   9 -10    1.33    0.64   0
  -3  -9  10    1.23    0.65   0
   2  -9 -10    0.15    0.79   0
   2   9 -10    0.42    0.60   0
  -2  -9  10   -0.01    0.44   0
  -2   9  10    0.36    0.82   0
   1   9 -10    1.71    0.60   0
  -1  -9  10    2.33    0.61   0
  -1   9  10    2.22    0.66   0
   1  -9 -10    2.42    0.66   0
   0  -9 -10    6.12    0.69   0
   0   9  10    5.83    0.70   0
   0  -9  10    4.95    0.47   0
   0   9 -10    6.05    0.62   0
   1   9  10    1.90    0.64   0
  -1   9 -10    1.46    0.43   0
   1  -9  10    1.23    0.45   0
  -1  -9 -10    1.96    0.65   0
  -2  -9 -10    1.92    0.63   0
   2   9  10    2.38    0.64   0
  -2   9 -10    2.03    0.48   0
   2  -9  10    2.90    0.66   0
  -3  -9 -10    0.21    0.46   0
   3   9  10   -0.12    0.63   0
   3  -9  10    0.28    0.67   0
  -1 -10  10    2.04    0.71   0
   1  10 -10    1.12    0.71   0
   1 -10 -10    0.98    0.68   0
  -1  10  10    1.03    0.72   0
   0 -10 -10    3.17    0.72   0
   0  10 -10    4.29    0.70   0
   0  10  10    3.53    0.54   0
   0 -10  10    3.56    0.70   0
  -1 -10 -10   11.69    0.78   0
  -1  10 -10   12.62    0.76   0
   1  10  10    9.05    0.80   0
   1 -10  10   10.24    0.75   0
   7   0 -11    0.52    0.77   0
  -5   0  11    4.76    0.67   0
   5   0 -11    4.81    0.64   0
   3   0 -11   16.59    0.63   0
  -3   0  11   15.86    0.63   0
  -1   0  11  487.96    2.27   0
   3   0  11   37.84    0.57   0
   5   0  11    2.94    0.39   0
   7   0  11    0.42    0.63   0
  -7  -1  11    3.05    0.80   0
   7  -1 -11    2.74    0.80   0
   7   1 -11    3.66    0.64   0
  -6  -1  11    1.06    0.58   0
   6  -1 -11    1.12    0.73   0
   6   1 -11    1.51    0.56   0
  -5   1  11    1.94    0.68   0
  -5  -1  11    1.39    0.56   0
   5  -1 -11    1.82    0.65   0
   5   1 -11    1.78    0.53   0
  -4   1  11   39.58    1.01   0
  -4  -1  11   38.89    0.74   0
   4   1 -11   42.00    0.75   0
   4  -1 -11   42.29    1.03   0
   3  -1 -11    0.32    0.57   0
   3   1 -11    0.27    0.47   0
  -3   1  11    0.23    0.58   0
  -3  -1  11   -0.17    0.47   0
  -2  -1  11    4.48    0.51   0
   2   1 -11    4.60    0.49   0
  -2   1  11    4.00    0.53   0
  -1   1  11  257.62    1.84   0
   1   1 -11  255.64    1.53   0
  -1  -1  11  254.37    1.48   0
   0  -1  11    3.35    0.39   0
   2   1  11   86.98    0.81   0
   3   1  11    2.42    0.36   0
   4   1  11   10.23    0.54   0
   4  -1  11    9.89    0.41   0
   5  -1  11   -0.26    0.38   0
   5   1  11    0.55    0.37   0
   6  -1  11    1.42    0.56   0
   6   1  11    1.06    0.38   0
   7  -1  11    4.31    0.66   0
   7   1  11    4.20    0.65   0
  -7  -2  11    0.33    0.65   0
   7   2 -11    0.64    0.63   0
  -6  -2  11   -0.12    0.60   0
   6   2 -11   -0.08    0.41   0
  -5  -2  11    4.72    0.55   0
   5   2 -11    4.76    0.54   0
  -4  -2  11   12.04    0.58   0
   4   2 -11   12.49    0.59   0
  -3  -2  11   99.08    0.96   0
   3   2 -11  106.68    0.99   0
  -2   2  11    9.48    0.72   0
  -2  -2  11    8.56    0.41   0
   2   2 -11    8.81    0.51   0
  -2   2  11    8.63    0.72   0
  -1  -2  11   61.35    0.81   0
   1   2 -11   63.28    0.75   0
  -1   2  11   65.93    1.06   0
   0   2  11  179.41    1.38   0
   0  -2  11  184.04    1.23   0
   0   2 -11  188.91    1.28   0
   1   2  11   92.43    0.94   0
   1  -2  11   91.13    0.85   0
   2  -2  11  335.06    1.52   0
   2   2  11  335.76    1.50   0
   3   2  11   24.86    0.49   0
   4   2  11    9.09    0.43   0
   5  -2  11    6.06    0.55   0
   5   2  11    6.67    0.40   0
   6   2  11    1.75    0.42   0
   6  -2  11    1.97    0.58   0
   7  -2  11    3.45    0.69   0
   7   2  11    3.59    0.66   0
   7   3 -11    0.81    0.67   0
  -7  -3  11    0.80    0.69   0
   6   3 -11    0.44    0.59   0
  -6  -3  11    0.41    0.61   0
  -5  -3  11   16.85    0.64   0
   5   3 -11   16.89    0.63   0
  -4  -3  11    6.44    0.54   0
   4   3 -11    6.42    0.53   0
   3   3 -11    0.41    0.34   0
  -3  -3  11    0.18    0.35   0
  -2   3  11    8.58    0.85   0
   2   3 -11    7.92    0.39   0
  -2   3  11    8.27    0.92   0
  -2  -3  11    7.84    0.50   0
  -1   3  11  109.54    1.29   0
  -1  -3  11  111.49    0.90   0
   1   3 -11  111.71    0.95   0
   0   3  11  177.51    1.29   0
   0   3 -11  184.33    1.17   0
   0  -3  11  182.92    1.11   0
   1   3  11  470.38    1.80   0
   1  -3  11  476.61    1.75   0
   2  -3  11    8.69    0.50   0
   2   3  11    8.86    0.53   0
   3   3  11   13.91    0.56   0
   3  -3  11   14.27    0.45   0
   4   3  11    2.31    0.36   0
   4  -3  11    2.47    0.38   0
   5  -3  11    0.23    0.38   0
   5  -3  11    0.94    0.56   0
   5   3  11    0.46    0.52   0
   6  -3  11    2.32    0.61   0
   6   3  11    1.78    0.43   0
   6  -3  11    2.95    0.61   0
   7  -3  11    3.36    0.71   0
   7   3  11    5.25    0.68   0
   7  -3  11    3.21    0.50   0
  -7  -4  11   -0.15    0.66   0
   7   4 -11    0.24    0.50   0
  -6  -4  11    0.94    0.61   0
   6   4 -11    1.17    0.60   0
  -5  -4  11    0.28    0.57   0
   5   4 -11    0.69    0.38   0
  -4  -4  11    0.87    0.48   0
   4   4 -11    0.89    0.47   0
   3   4 -11    6.62    0.52   0
  -3  -4  11    6.09    0.54   0
  -2   4  11   13.19    0.92   0
  -2  -4  11   12.78    0.54   0
   2   4 -11   13.41    0.54   0
  -1  -4  11    6.79    0.37   0
   1   4 -11    7.51    0.37   0
  -1   4  11    7.08    0.65   0
   0   4 -11    0.61    0.48   0
   0   4  11    0.74    0.51   0
   0  -4  11    0.34    0.35   0
  -1  -4 -11   16.79    0.61   0
   1   4  11   15.72    0.62   0
  -1   4 -11   17.17    0.46   0
   1  -4  11    7.44    0.53   0
   2  -4  11    6.10    0.37   0
   2   4  11    5.67    0.36   0
  -2  -4 -11    5.87    0.39   0
   3   4  11   89.69    0.86   0
  -3  -4 -11   86.66    0.85   0
   3  -4  11   88.64    0.88   0
   4  -4  11    3.25    0.54   0
   4   4  11    3.34    0.53   0
   5  -4  11    0.15    0.57   0
   5   4  11   -0.10    0.54   0
   6  -4  11   11.51    0.72   0
   6  -4  11   11.44    0.69   0
   6   4  11   11.87    0.52   0
   7  -4  11    0.57    0.68   0
   7  -4  11    0.81    0.70   0
   7   4  11    0.62    0.69   0
  -6  -5  11    0.46    0.64   0
   6   5 -11    1.08    0.59   0
  -5  -5  11    0.14    0.56   0
   5   5 -11   -0.25    0.39   0
  -4  -5  11    5.21    0.56   0
   4   5 -11    5.22    0.55   0
  -3  -5  11   29.54    0.61   0
   3   5 -11   30.00    0.52   0
   2   5 -11   34.00    0.65   0
  -2   5  11   32.70    0.98   0
  -2  -5  11   32.37    0.55   0
   1   5 -11    2.07    0.35   0
  -1  -5  11    2.36    0.35   0
  -1   5  11    2.45    0.52   0
   0  -5  11   42.55    0.70   0
   0   5  11   43.57    0.67   0
   0  -5 -11   43.93    0.78   0
   0   5 -11   46.95    0.71   0
  -1  -5 -11   20.67    0.62   0
  -1   5 -11   21.34    0.58   0
   1   5  11   20.21    0.64   0
   1  -5  11   17.88    0.45   0
  -2  -5 -11    1.47    0.50   0
   2   5  11    1.51    0.51   0
   2  -5  11    1.23    0.48   0
  -3  -5 -11    0.95    0.51   0
   3  -5  11    0.44    0.50   0
   3   5  11    0.79    0.52   0
   4  -5  11   14.01    0.62   0
   4   5  11   13.69    0.46   0
  -4  -5 -11   15.41    0.59   0
   5  -5  11    1.16    0.58   0
   5   5  11    0.53    0.41   0
   6  -5  11    2.97    0.64   0
   6   5  11    2.87    0.64   0
   6  -5  11    3.32    0.68   0
  -6  -6  11    0.22    0.66   0
   6   6 -11    0.21    0.47   0
  -5  -6  11    1.17    0.41   0
   5   6 -11    1.22    0.60   0
  -4  -6  11    3.28    0.57   0
   4   6 -11    2.70    0.56   0
  -3  -6  11    2.70    0.39   0
   3   6 -11    2.48    0.38   0
   2   6 -11   55.26    0.76   0
  -2   6  11   48.71    1.03   0
  -2  -6  11   52.45    0.75   0
  -1   6  11   55.58    0.91   0
   1   6 -11   57.35    0.66   0
   1  -6 -11   56.75    0.92   0
  -1  -6  11   55.28    0.64   0
   0  -6 -11    2.85    0.55   0
   0  -6  11    1.98    0.35   0
   0   6  11    2.85    0.52   0
   0   6 -11    2.90    0.50   0
  -1  -6 -11   -0.13    0.48   0
   1  -6  11    0.16    0.49   0
   1   6  11    0.37    0.51   0
  -1   6 -11    0.18    0.35   0
  -2  -6 -11   78.32    0.83   0
   2  -6  11   78.75    0.87   0
   2   6  11   75.91    0.73   0
  -3  -6 -11    3.01    0.40   0
   3   6  11    2.96    0.56   0
   3  -6  11    1.64    0.36   0
   4   6  11    0.47    0.56   0
   4  -6  11    0.39    0.59   0
  -4  -6 -11    0.70    0.57   0
   5   6  11    7.42    0.49   0
   5  -6  11    7.62    0.66   0
  -5  -6 -11    8.82    0.48   0
   6   6  11    0.17    0.66   0
   6  -6  11    0.75    0.71   0
   6  -6  11    1.07    0.68   0
  -5  -7  11    0.27    0.46   0
   5   7 -11    0.44    0.44   0
  -4  -7  11    4.17    0.64   0
   4   7 -11    4.24    0.57   0
  -3  -7  11    1.68    0.57   0
   3   7 -11    1.18    0.55   0
   2   7 -11    4.12    0.56   0
  -2  -7  11    4.30    0.40   0
  -2   7  11    4.20    0.72   0
  -1   7  11   25.64    0.72   0
   1   7 -11   24.13    0.51   0
   1  -7 -11   24.82    0.72   0
  -1  -7  11   26.58    0.67   0
   0  -7 -11    0.73    0.38   0
   0   7  11    0.90    0.54   0
   0   7 -11    0.80    0.51   0
   0  -7  11    1.51    0.52   0
  -1  -7 -11    6.01    0.57   0
   1  -7  11    5.19    0.39   0
   1   7  11    6.15    0.59   0
  -1   7 -11    6.36    0.55   0
  -2  -7 -11   29.95    0.69   0
   2  -7  11   30.22    0.60   0
   2   7  11   30.17    0.56   0
  -3  -7 -11   25.87    0.56   0
   3  -7  11   25.80    0.59   0
   3   7  11   26.91    0.68   0
  -4  -7 -11   -0.03    0.57   0
   4  -7  11   -0.08    0.60   0
   4   7  11   -0.31    0.58   0
   5  -7  11    2.06    0.67   0
   5   7  11    1.28    0.65   0
  -5  -7 -11    2.80    0.66   0
  -4  -8  11    0.88    0.65   0
   4   8 -11    0.65    0.64   0
   3   8 -11   -0.47    0.61   0
  -3  -8  11    0.78    0.60   0
   2   8 -11    1.27    0.57   0
  -2   8  11    1.41    0.73   0
  -2  -8  11    1.39    0.58   0
   2  -8 -11    1.21    0.62   0
   1  -8 -11   46.84    0.92   0
   1   8 -11   46.27    0.66   0
  -1   8  11   48.59    0.96   0
  -1  -8  11   43.79    0.63   0
   0  -8 -11   28.26    0.77   0
   0   8  11   27.43    0.77   0
   0  -8  11   28.91    0.70   0
   0   8 -11   29.43    0.69   0
   1  -8  11   -0.22    0.37   0
   1   8  11    0.02    0.58   0
  -1   8 -11    0.23    0.56   0
  -1  -8 -11    0.32    0.58   0
  -2  -8 -11   20.63    0.57   0
   2  -8  11   19.78    0.57   0
   2   8  11   24.01    0.71   0
  -3  -8 -11    7.52    0.61   0
   3  -8  11    8.57    0.67   0
   3   8  11    7.75    0.63   0
  -4  -8 -11    5.26    0.49   0
   4  -8  11    6.50    0.70   0
   4   8  11    4.30    0.49   0
   3   9 -11    0.64    0.48   0
  -3  -9  11    0.29    0.48   0
   2   9 -11    0.19    0.62   0
  -2   9  11   -0.04    0.83   0
  -2  -9  11    0.19    0.44   0
   2  -9 -11   -0.18    0.68   0
   1  -9 -11    0.97    0.65   0
   1   9 -11    1.27    0.43   0
  -1   9  11    1.27    0.66   0
  -1  -9  11    1.15    0.43   0
   0   9 -11    1.22    0.45   0
   0  -9 -11    1.27    0.66   0
   0   9  11    0.84    0.63   0
   0  -9  11    1.18    0.63   0
  -1  -9 -11    9.81    0.67   0
  -1   9 -11    8.76    0.67   0
   1   9  11    8.51    0.67   0
   1  -9  11    8.53    0.64   0
  -2  -9 -11    8.16    0.71   0
   2   9  11    9.74    0.70   0
   2  -9  11    6.96    0.71   0
   3   9  11   -0.24    0.44   0
   3  -9  11    0.08    0.48   0
  -3  -9 -11    0.39    0.47   0
   1 -10 -11    0.26    0.71   0
  -1 -10  11    0.25    0.68   0
   1  10 -11    0.55    0.48   0
  -1  10  11    0.16    0.71   0
   0 -10 -11    6.22    0.75   0
   0  10 -11    4.97    0.70   0
   0  10  11    3.26    0.56   0
   0 -10  11    4.90    0.69   0
  -1  10 -11    1.10    0.72   0
   1  10  11    1.95    0.73   0
   1 -10  11    1.42    0.51   0
  -1 -10 -11    0.60    0.52   0
  -6   0  12    2.43    0.58   0
   6   0 -12    2.57    0.60   0
   4   0 -12   47.68    0.84   0
  -4   0  12   43.43    0.84   0
  -2   0  12  127.23    1.24   0
   2   0 -12  135.63    1.27   0
   0   0  12  113.89    1.06   0
   4   0  12   25.40    0.49   0
   6   0  12    3.77    0.44   0
  -7  -1  12    2.62    0.68   0
   7   1 -12    2.32    0.82   0
   7  -1 -12    2.15    0.95   0
  -6  -1  12   13.52    0.66   0
   6  -1 -12   13.19    0.89   0
   6   1 -12   13.56    0.65   0
  -5  -1  12   28.48    0.73   0
  -5   1  12   31.07    0.96   0
   5   1 -12   29.64    0.72   0
   5  -1 -12   29.43    0.98   0
  -4   1  12    5.60    0.67   0
  -4  -1  12    5.78    0.55   0
   4  -1 -12    5.87    0.66   0
   4   1 -12    5.45    0.39   0
  -3   1  12    0.61    0.59   0
   3   1 -12    1.06    0.47   0
  -3  -1  12    0.83    0.48   0
  -2  -1  12  208.51    1.37   0
  -2   1  12  210.71    1.81   0
   2   1 -12  215.05    1.39   0
  -1  -1  12   48.79    0.76   0
  -1   1  12   53.04    0.93   0
   1   1 -12   51.38    0.78   0
   0  -1  12  189.41    1.22   0
   1  -1  12   16.72    0.50   0
   2   1  12    0.47    0.36   0
   3   1  12   28.71    0.52   0
   4   1  12    0.98    0.51   0
   4  -1  12    0.36    0.35   0
   5  -1  12    3.72    0.54   0
   5   1  12    3.84    0.52   0
   6  -1  12    0.40    0.37   0
   6   1  12   -0.06    0.40   0
   7  -1  12    5.13    0.51   0
   7   1  12    4.94    0.49   0
  -7  -2  12    0.43    0.66   0
   7   2 -12    0.21    0.64   0
  -6  -2  12    0.93    0.56   0
   6   2 -12    0.66    0.58   0
  -5  -2  12    0.19    0.54   0
   5   2 -12   -0.10    0.54   0
  -4  -2  12    3.39    0.37   0
   4   2 -12    3.75    0.51   0
   3   2 -12    4.49    0.51   0
  -3  -2  12    4.35    0.55   0
  -2   2  12   83.04    1.38   0
  -2  -2  12   79.09    0.88   0
   2   2 -12   81.61    0.86   0
   1   2 -12  150.34    1.06   0
  -1   2  12  150.22    1.45   0
  -1  -2  12  139.87    1.07   0
   0   2  12   53.72    0.86   0
   0  -2  12   51.43    0.75   0
   0   2 -12   55.13    0.71   0
   1   2  12   88.84    0.85   0
   1  -2  12   86.65    0.82   0
   2   2  12    9.41    0.55   0
   2  -2  12   10.26    0.41   0
   3   2  12    0.30    0.50   0
   4   2  12    1.14    0.52   0
   5  -2  12    4.36    0.56   0
   5   2  12    3.78    0.55   0
   6  -2  12    1.19    0.58   0
   6   2  12    2.01    0.57   0
   7  -2  12    0.08    0.66   0
   7   2  12   -0.08    0.44   0
  -7  -3  12    0.49    0.48   0
   7   3 -12    0.24    0.66   0
  -6  -3  12    0.00    0.58   0
   6   3 -12    0.34    0.60   0
  -5  -3  12    0.57    0.55   0
   5   3 -12    0.85    0.53   0
  -4  -3  12   33.41    0.67   0
   4   3 -12   33.48    0.67   0
  -3  -3  12   44.78    0.62   0
   3   3 -12   45.03    0.61   0
  -2  -3  12   14.03    0.42   0
   2   3 -12   13.87    0.43   0
  -2   3  12   14.08    0.94   0
  -2   3  12   14.38    0.85   0
  -1   3  12    3.42    0.53   0
  -1  -3  12    3.43    0.49   0
   1   3 -12    3.49    0.48   0
   0   3  12    1.81    0.50   0
   0  -3  12    0.77    0.36   0
   0   3 -12    1.72    0.50   0
   1   3  12   15.03    0.47   0
   1  -3  12   14.50    0.59   0
   2  -3  12    1.48    0.32   0
   2   3  12    1.20    0.35   0
   3   3  12    5.15    0.39   0
   3  -3  12    5.53    0.37   0
   4   3  12    7.87    0.54   0
   4  -3  12    8.78    0.57   0
   5   3  12    0.61    0.53   0
   5  -3  12   -0.19    0.58   0
   5  -3  12    0.04    0.36   0
   6  -3  12    3.40    0.62   0
   6  -3  12    3.30    0.65   0
   6   3  12    3.52    0.60   0
   7   3  12    4.21    0.68   0
   7  -3  12    4.14    0.53   0
   7  -3  12    4.02    0.73   0
  -7  -4  12    0.92    0.71   0
   7   4 -12    1.04    0.69   0
  -6  -4  12    0.59    0.62   0
   6   4 -12    0.08    0.59   0
  -5  -4  12    1.89    0.53   0
   5   4 -12    2.09    0.56   0
  -4  -4  12    3.31    0.53   0
   4   4 -12    3.01    0.38   0
  -3  -4  12   62.65    0.69   0
   3   4 -12   62.08    0.77   0
  -2   4  12   49.75    1.26   0
  -2  -4  12   49.79    0.74   0
   2   4 -12   50.29    0.72   0
  -1  -4  12    4.02    0.47   0
  -1   4  12    3.21    0.63   0
   1   4 -12    3.79    0.46   0
   0   4 -12  165.86    1.07   0
   0   4  12  162.08    1.24   0
   0  -4  12  163.37    1.06   0
   1   4  12  300.85    1.47   0
  -1   4 -12  309.69    1.39   0
   1  -4  12  285.50    1.34   0
   2  -4  12    1.72    0.31   0
   2   4  12    3.27    0.48   0
  -2  -4 -12    2.04    0.32   0
   3   4  12    2.18    0.52   0
   3  -4  12    2.08    0.51   0
   4  -4  12    5.56    0.55   0
   4   4  12    5.24    0.42   0
   5  -4  12    5.61    0.60   0
   5   4  12    4.87    0.41   0
   6  -4  12    1.51    0.63   0
   6  -4  12    1.35    0.64   0
   6   4  12    1.23    0.58   0
   7  -4  12    0.62    0.51   0
   7  -4  12    0.88    0.69   0
   7   4  12    1.67    0.67   0
  -6  -5  12    1.24    0.62   0
   6   5 -12    0.45    0.45   0
  -5  -5  12    2.02    0.54   0
   5   5 -12    2.18    0.38   0
  -4  -5  12    6.31    0.55   0
   4   5 -12    6.88    0.54   0
  -3  -5  12    6.59    0.40   0
   3   5 -12    7.24    0.54   0
   2   5 -12   87.29    0.76   0
  -2   5  12   86.23    1.51   0
  -2  -5  12   86.77    0.84   0
  -1  -5  12    4.46    0.51   0
   1   5 -12    3.88    0.51   0
  -1   5  12    4.68    0.66   0
   0   5 -12   48.88    0.71   0
   0  -5 -12   47.09    0.78   0
   0  -5  12   46.33    0.70   0
   0   5  12   44.54    0.75   0
   1   5  12   21.26    0.62   0
   1  -5  12   21.03    0.56   0
  -1   5 -12   22.55    0.57   0
  -1  -5 -12   24.01    0.65   0
   2   5  12    1.69    0.35   0
   2  -5  12    1.57    0.49   0
  -2  -5 -12    1.92    0.48   0
   3  -5  12    1.08    0.37   0
   3   5  12    0.89    0.34   0
  -3  -5 -12    1.75    0.51   0
   4  -5  12    0.15    0.56   0
  -4  -5 -12   -0.09    0.53   0
   4   5  12    0.38    0.53   0
   5  -5  12    2.56    0.45   0
   5   5  12    2.63    0.59   0
   6  -5  12    3.75    0.69   0
   6  -5  12    4.70    0.50   0
   6   5  12    4.99    0.63   0
  -6  -6  12    1.73    0.68   0
   6   6 -12    0.61    0.48   0
  -5  -6  12    1.93    0.43   0
   5   6 -12    2.67    0.60   0
  -4  -6  12    0.19    0.55   0
   4   6 -12    0.36    0.55   0
  -3  -6  12    2.51    0.53   0
   3   6 -12    1.44    0.54   0
   2   6 -12  125.95    0.96   0
  -2   6  12  113.60    1.50   0
  -2  -6  12  117.94    0.87   0
  -1   6  12   43.74    0.84   0
  -1  -6  12   45.09    0.71   0
   1   6 -12   49.27    0.62   0
   0   6 -12   12.34    0.55   0
   0  -6  12   12.89    0.55   0
   0  -6 -12   12.30    0.62   0
   0   6  12   13.12    0.60   0
  -1  -6 -12    0.83    0.51   0
  -1   6 -12    1.09    0.47   0
   1  -6  12    0.58    0.37   0
   1   6  12    0.52    0.36   0
   2  -6  12   12.44    0.59   0
   2   6  12   11.41    0.58   0
  -2  -6 -12   12.10    0.44   0
   3   6  12   14.13    0.48   0
   3  -6  12    6.29    0.41   0
  -3  -6 -12   14.78    0.61   0
   4   6  12    1.36    0.57   0
   4  -6  12    1.49    0.59   0
  -4  -6 -12    2.34    0.57   0
   5   6  12    3.60    0.46   0
   5  -6  12    4.68    0.65   0
   6   6  12    0.42    0.68   0
   6  -6  12    0.38    0.69   0
   6  -6  12    0.30    0.48   0
  -5  -7  12   -0.54    0.46   0
   5   7 -12   -0.35    0.46   0
  -4  -7  12    2.48    0.44   0
   4   7 -12    2.78    0.61   0
  -3  -7  12    0.25    0.56   0
   3   7 -12    0.80    0.55   0
   2   7 -12    4.66    0.55   0
  -2  -7  12    2.60    0.55   0
  -2   7  12    3.41    0.73   0
  -1   7  12    0.73    0.56   0
   1   7 -12    1.49    0.54   0
   1  -7 -12    1.44    0.56   0
  -1  -7  12    1.15    0.38   0
   0  -7  12   11.15    0.45   0
   0   7 -12   11.96    0.56   0
   0  -7 -12   11.29    0.63   0
   0   7  12   11.24    0.59   0
  -1  -7 -12    1.20    0.58   0
  -1   7 -12    1.97    0.53   0
   1  -7  12    1.33    0.53   0
   1   7  12    1.64    0.55   0
  -2  -7 -12    0.38    0.55   0
   2  -7  12   -0.07    0.51   0
   2   7  12    0.50    0.55   0
  -3  -7 -12   11.30    0.63   0
   3  -7  12    9.20    0.46   0
   3   7  12   11.78    0.62   0
   4  -7  12    0.89    0.63   0
   4   7  12    0.87    0.59   0
  -4  -7 -12    0.52    0.58   0
   5  -7  12    0.03    0.67   0
   5   7  12    0.93    0.66   0
  -5  -7 -12    0.46    0.65   0
  -4  -8  12    3.14    0.69   0
   4   8 -12    2.57    0.50   0
   3   8 -12    1.52    0.64   0
  -3  -8  12    1.49    0.44   0
  -2   8  12    2.51    0.63   0
   2   8 -12    1.92    0.42   0
  -2  -8  12    2.46    0.43   0
  -1   8  12    6.27    0.78   0
   1   8 -12    5.24    0.43   0
  -1  -8  12    5.99    0.61   0
   1  -8 -12    5.93    0.63   0
   0  -8 -12    9.81    0.64   0
   0   8  12   10.78    0.64   0
   0  -8  12   11.81    0.62   0
   0   8 -12   10.42    0.47   0
  -1  -8 -12    3.33    0.60   0
  -1   8 -12    3.66    0.43   0
   1  -8  12    3.12    0.57   0
   1   8  12    3.33    0.59   0
  -2  -8 -12    1.07    0.60   0
   2  -8  12    0.67    0.57   0
   2   8  12    0.36    0.43   0
  -3  -8 -12    0.36    0.44   0
   3  -8  12    0.52    0.63   0
   3   8  12    0.78    0.59   0
   4  -8  12    2.57    0.71   0
   4   8  12    1.58    0.48   0
  -4  -8 -12    2.71    0.49   0
   3   9 -12   -0.48    0.68   0
  -3  -9  12   -0.01    0.48   0
   2   9 -12    0.09    0.45   0
  -2   9  12    0.34    0.84   0
  -2  -9  12    0.26    0.43   0
  -1   9  12    0.77    0.65   0
   1   9 -12    1.32    0.63   0
  -1  -9  12    0.34    0.45   0
   1  -9 -12    0.51    0.65   0
   0  -9 -12    9.21    0.71   0
   0   9 -12   10.19    0.67   0
   0   9  12    9.76    0.70   0
   0  -9  12    9.58    0.68   0
  -1  -9 -12    1.39    0.64   0
   1   9  12    1.26    0.65   0
  -1   9 -12    2.08    0.64   0
   1  -9  12    1.28    0.64   0
  -2  -9 -12   12.00    0.70   0
   2   9  12   11.73    0.72   0
   2  -9  12   10.76    0.58   0
  -3  -9 -12    1.04    0.49   0
   3  -9  12    1.15    0.69   0
   3   9  12    0.69    0.48   0
   1 -10 -12    0.06    0.71   0
  -1 -10  12    0.17    0.49   0
   0 -10 -12    0.66    0.73   0
   0  10 -12   -0.27    0.50   0
   0  10  12    0.26    0.71   0
   0 -10  12   -0.71    0.70   0
  -1 -10 -12    6.01    0.79   0
  -1  10 -12    7.02    0.58   0
   1 -10  12    5.98    0.58   0
   7   0 -13    0.06    0.65   0
  -5   0  13    2.19    0.59   0
   5   0 -13    2.83    0.57   0
   3   0 -13   54.21    0.94   0
  -3   0  13   51.69    0.86   0
  -1   0  13  331.75    1.78   0
   3   0  13   28.23    0.51   0
   5   0  13   32.37    0.66   0
   7   0  13    0.10    0.62   0
   7   1 -13    1.82    0.66   0
  -7  -1  13    1.98    0.69   0
   7  -1 -13    1.45    0.97   0
  -6  -1  13    1.48    0.57   0
   6  -1 -13    1.05    0.83   0
   6   1 -13    1.23    0.61   0
   5   1 -13    4.72    0.55   0
  -5   1  13    5.49    0.73   0
  -5  -1  13    5.19    0.56   0
   5  -1 -13    4.98    0.71   0
   4   1 -13   50.13    0.72   0
  -4   1  13   49.78    1.07   0
  -4  -1  13   49.13    0.81   0
   4  -1 -13   53.07    1.10   0
  -3  -1  13   43.88    0.76   0
   3   1 -13   44.34    0.76   0
  -3   1  13   43.83    1.00   0
   2   1 -13   90.60    0.97   0
  -2  -1  13   87.58    0.95   0
  -2   1  13   88.49    1.16   0
  -1  -1  13  383.71    1.73   0
   1   1 -13  399.71    1.74   0
  -1   1  13  386.44    2.08   0
   0  -1  13  296.58    1.52   0
   1  -1  13    8.70    0.42   0
   2   1  13   51.00    0.63   0
   3   1  13   18.92    0.56   0
   4   1  13    0.70    0.49   0
   4  -1  13    0.51    0.47   0
   5  -1  13    0.43    0.36   0
   5   1  13    0.06    0.49   0
   6  -1  13    0.84    0.39   0
   6   1  13    0.41    0.57   0
   7  -1  13    0.39    0.47   0
   7   1  13    0.56    0.43   0
  -7  -2  13    0.02    0.64   0
   7   2 -13    0.16    0.64   0
  -6  -2  13    0.81    0.59   0
   6   2 -13    0.95    0.57   0
  -5  -2  13    6.66    0.59   0
   5   2 -13    8.02    0.60   0
  -4  -2  13   53.54    0.69   0
   4   2 -13   57.55    0.80   0
   3   2 -13   13.35    0.59   0
  -3   2  13   13.29    1.13   0
  -3  -2  13   13.47    0.58   0
  -2  -2  13   49.50    0.65   0
  -2   2  13   50.86    1.07   0
   2   2 -13   52.79    0.76   0
   1   2 -13   36.97    0.60   0
  -1  -2  13   37.59    0.68   0
   0   2  13   60.27    0.87   0
   0  -2  13   64.13    0.73   0
   0   2 -13   60.60    0.71   0
   1   2  13   41.91    0.70   0
   1  -2  13   46.60    0.63   0
   2   2  13   21.96    0.60   0
   2  -2  13   22.43    0.59   0
   3   2  13   22.28    0.60   0
   4   2  13    2.91    0.51   0
   5   2  13    0.42    0.53   0
   5  -2  13    0.28    0.53   0
   6  -2  13   10.87    0.61   0
   6   2  13   11.65    0.62   0
   7  -2  13    0.02    0.66   0
   7   2  13    0.45    0.46   0
  -7  -3  13    0.69    0.71   0
   7   3 -13    0.45    0.50   0
  -6  -3  13    5.92    0.48   0
   6   3 -13    5.15    0.49   0
  -5  -3  13    1.47    0.55   0
   5   3 -13    1.70    0.57   0
  -4  -3  13    6.43    0.55   0
   4   3 -13    6.56    0.53   0
   3   3 -13  218.19    1.17   0
  -3  -3  13  212.62    1.24   0
  -2  -3  13    0.46    0.33   0
   2   3 -13    0.80    0.33   0
  -2   3  13    0.21    0.73   0
  -2   3  13    0.25    0.62   0
  -1   3  13    0.58    0.48   0
  -1  -3  13    0.15    0.33   0
   1   3 -13    0.29    0.32   0
   0   3  13    0.01    0.33   0
   0   3 -13    0.18    0.34   0
   0  -3  13   -0.13    0.33   0
   1   3  13    0.37    0.35   0
   1  -3  13   -0.15    0.33   0
   2  -3  13   40.54    0.57   0
   2   3  13   42.19    0.68   0
   3   3  13    2.92    0.52   0
   3  -3  13    2.53    0.48   0
   4   3  13    8.54    0.54   0
   4  -3  13    8.53    0.55   0
   5   3  13    0.27    0.54   0
   5  -3  13    0.55    0.58   0
   6  -3  13    5.96    0.65   0
   6  -3  13    7.13    0.65   0
   6   3  13    6.55    0.60   0
   7  -3  13    3.19    0.71   0
   7  -3  13    2.98    0.72   0
   7   3  13    2.38    0.70   0
   7   4 -13    0.23    0.74   0
  -7  -4  13    1.29    0.72   0
  -6  -4  13    1.57    0.65   0
   6   4 -13    1.81    0.65   0
  -5  -4  13    0.41    0.40   0
   5   4 -13   -0.02    0.37   0
  -4  -4  13    8.39    0.55   0
   4   4 -13    9.48    0.54   0
  -3  -4  13   83.14    0.86   0
   3   4 -13   81.26    0.77   0
  -2  -4  13  267.00    1.27   0
   2   4 -13  282.71    1.28   0
  -2   4  13  268.57    2.57   0
  -1  -4  13    5.35    0.36   0
  -1   4  13    5.12    0.56   0
   1   4 -13    5.26    0.35   0
   0   4  13    0.22    0.52   0
   0   4 -13    0.28    0.34   0
   0  -4  13    0.39    0.47   0
   1   4  13    0.47    0.51   0
   1  -4  13    0.69    0.36   0
   2   4  13    4.13    0.51   0
   2  -4  13    4.06    0.48   0
   3   4  13    0.70    0.51   0
   3  -4  13    0.21    0.34   0
   4  -4  13    1.61    0.53   0
   4   4  13    2.00    0.37   0
   5  -4  13    2.36    0.59   0
   5   4  13    2.62    0.41   0
   6  -4  13    0.36    0.63   0
   6  -4  13    0.15    0.64   0
   6   4  13   -0.54    0.63   0
   7  -4  13    1.64    0.74   0
   7  -4  13    1.96    0.77   0
   7   4  13    2.76    0.70   0
  -6  -5  13    0.31    0.64   0
   6   5 -13    0.69    0.47   0
  -5  -5  13    7.09    0.45   0
   5   5 -13    7.28    0.62   0
  -4  -5  13    0.47    0.54   0
   4   5 -13    0.32    0.36   0
   3   5 -13    9.85    0.44   0
  -3  -5  13    8.76    0.58   0
   2   5 -13   26.37    0.63   0
  -2   5  13   24.41    0.95   0
  -2  -5  13   22.93    0.50   0
  -1  -5  13    7.96    0.52   0
   1   5 -13    8.25    0.54   0
  -1   5  13    7.74    0.58   0
   0   5 -13    2.69    0.50   0
   0  -5  13    2.28    0.37   0
   0   5  13    2.43    0.55   0
  -1   5 -13    0.75    0.36   0
   1   5  13    1.59    0.50   0
  -1  -5 -13    1.28    0.50   0
   1  -5  13    0.40    0.47   0
   2   5  13    0.40    0.49   0
  -2  -5 -13    0.16    0.34   0
   2  -5  13    0.06    0.48   0
   3  -5  13    4.26    0.53   0
   3   5  13    3.93    0.53   0
  -3  -5 -13    4.18    0.36   0
   4  -5  13    2.20    0.55   0
   4   5  13    1.87    0.54   0
   5   5  13    1.65    0.59   0
   5  -5  13    2.44    0.61   0
   6  -5  13    6.43    0.51   0
   6   5  13    6.93    0.67   0
   6  -5  13    5.72    0.72   0
  -6  -6  13    1.36    0.69   0
   6   6 -13    0.66    0.49   0
  -5  -6  13    3.01    0.63   0
   5   6 -13    3.85    0.61   0
  -4  -6  13    3.28    0.42   0
   4   6 -13    3.40    0.56   0
   3   6 -13    2.99    0.54   0
  -3  -6  13    1.62    0.53   0
   2   6 -13   28.99    0.66   0
  -2   6  13   29.41    0.95   0
  -2  -6  13   28.35    0.65   0
  -1  -6  13  117.67    0.94   0
   1   6 -13  121.45    0.94   0
  -1   6  13  117.09    1.20   0
   0   6 -13   46.19    0.68   0
   0  -6  13   44.04    0.68   0
   0   6  13   44.38    0.81   0
   0  -6 -13   45.73    0.81   0
   1  -6  13    5.33    0.39   0
  -1   6 -13    5.58    0.41   0
   1   6  13    4.18    0.54   0
  -1  -6 -13    5.69    0.53   0
   2   6  13   18.94    0.49   0
   2  -6  13   21.29    0.62   0
  -2  -6 -13   21.51    0.61   0
   3   6  13    1.39    0.53   0
  -3  -6 -13    1.32    0.53   0
   3  -6  13    0.93    0.37   0
   4   6  13    1.18    0.55   0
   4  -6  13   -0.49    0.57   0
  -4  -6 -13    0.65    0.59   0
   5  -6  13    3.88    0.66   0
   5   6  13    2.92    0.47   0
   6  -6  13   -0.07    0.71   0
   6   6  13    0.26    0.69   0
  -5  -7  13    0.65    0.47   0
   5   7 -13    0.91    0.65   0
  -4  -7  13    0.37    0.43   0
   4   7 -13    0.24    0.42   0
   3   7 -13    0.03    0.56   0
  -3  -7  13   -0.07    0.41   0
   2   7 -13   14.62    0.61   0
  -2  -7  13   12.47    0.60   0
  -2   7  13   14.31    0.84   0
  -1   7  13   44.28    0.88   0
   1   7 -13   45.71    0.72   0
  -1  -7  13   43.94    0.62   0
   0  -7  13   -0.07    0.38   0
   0   7 -13   -0.26    0.52   0
   0   7  13    0.72    0.54   0
   0  -7 -13   -0.06    0.57   0
   1  -7  13    0.31    0.52   0
  -1  -7 -13    0.49    0.40   0
  -1   7 -13    0.12    0.54   0
   1   7  13    0.73    0.57   0
  -2  -7 -13    1.23    0.56   0
   2  -7  13    2.10    0.54   0
   2   7  13    1.19    0.54   0
   3  -7  13    0.32    0.39   0
   3   7  13   -0.18    0.41   0
  -3  -7 -13    0.19    0.56   0
  -4  -7 -13    0.72    0.61   0
   4  -7  13    0.12    0.63   0
   4   7  13   -0.22    0.41   0
   5  -7  13    6.50    0.73   0
   5   7  13    6.00    0.51   0
   4   8 -13    2.25    0.45   0
  -4  -8  13    1.73    0.46   0
   3   8 -13    0.61    0.63   0
  -3  -8  13    1.29    0.45   0
  -2   8  13    2.88    0.79   0
   2   8 -13    2.65    0.59   0
  -2  -8  13    2.34    0.42   0
  -1   8  13    3.95    0.65   0
   1   8 -13    4.62    0.61   0
  -1  -8  13    3.08    0.60   0
   1  -8 -13    4.32    0.66   0
   0   8  13    4.18    0.64   0
   0   8 -13    2.83    0.59   0
   0  -8  13    3.02    0.42   0
   0  -8 -13    3.57    0.62   0
  -1  -8 -13    9.07    0.63   0
   1  -8  13    9.51    0.60   0
   1   8  13    9.17    0.64   0
  -1   8 -13    8.66    0.62   0
  -2  -8 -13    5.06    0.62   0
   2  -8  13    4.77    0.64   0
   2   8  13    4.20    0.46   0
   3  -8  13    0.38    0.64   0
   3   8  13    0.56    0.45   0
  -3  -8 -13    0.82    0.46   0
   4  -8  13    1.19    0.69   0
   4   8  13    0.89    0.66   0
  -4  -8 -13    1.43    0.48   0
   3   9 -13    0.99    0.48   0
  -3  -9  13    0.94    0.48   0
  -2   9  13    0.65    0.84   0
   2   9 -13    0.27    0.64   0
  -2  -9  13    0.27    0.63   0
   1  -9 -13    0.20    0.66   0
  -1   9  13    0.84    0.66   0
   1   9 -13    0.03    0.44   0
  -1  -9  13    0.59    0.64   0
   0   9  13    1.96    0.65   0
   0   9 -13    1.02    0.45   0
   0  -9  13    1.39    0.64   0
   0  -9 -13    1.86    0.47   0
  -1  -9 -13    6.05    0.69   0
   1   9  13    4.57    0.51   0
  -1   9 -13    6.17    0.49   0
   1  -9  13    5.26    0.67   0
   2  -9  13    3.24    0.50   0
   2   9  13    2.64    0.66   0
  -2  -9 -13    2.35    0.49   0
   3  -9  13    0.41    0.72   0
   3   9  13    0.16    0.47   0
  -3  -9 -13    0.11    0.48   0
   0 -10  13    0.47    0.48   0
   0 -10 -13    0.45    0.53   0
  -6   0  14    5.66    0.75   0
   6   0 -14    5.45    0.63   0
   4   0 -14   84.47    1.13   0
  -4   0  14   81.06    1.03   0
  -2   0  14  422.87    2.04   0
   0   0  14   80.53    0.81   0
   4   0  14    1.71    0.49   0
   6   0  14    2.04    0.56   0
  -7  -1  14    0.59    0.69   0
   7   1 -14    0.78    0.80   0
   7  -1 -14    0.31    0.94   0
  -6  -1  14    8.43    0.66   0
   6  -1 -14    9.40    0.95   0
   6   1 -14    9.01    0.68   0
   5   1 -14    1.19    0.54   0
  -5   1  14    1.34    0.68   0
  -5  -1  14    1.23    0.55   0
   5  -1 -14    1.45    0.70   0
   4   1 -14  160.92    1.24   0
  -4   1  14  157.99    1.70   0
  -4  -1  14  151.04    1.19   0
   3   1 -14   13.54    0.55   0
  -3   1  14   13.35    0.75   0
  -3  -1  14   12.66    0.57   0
  -2  -1  14   25.99    0.65   0
   2   1 -14   27.01    0.66   0
  -2   1  14   30.84    0.75   0
  -1   1  14  296.85    1.74   0
   1   1 -14  307.53    1.55   0
  -1  -1  14  289.32    1.50   0
   0  -1  14    5.38    0.44   0
   1  -1  14  214.20    1.24   0
   2   1  14    6.48    0.39   0
   3   1  14    0.42    0.33   0
   4   1  14    0.37    0.50   0
   4  -1  14    0.92    0.48   0
   5  -1  14    0.45    0.36   0
   5   1  14    1.05    0.52   0
   6  -1  14    3.07    0.46   0
   6   1  14    2.61    0.59   0
   7  -1  14    0.81    0.67   0
   7   1  14    2.07    0.66   0
  -7  -2  14    0.65    0.67   0
   7   2 -14    0.70    0.66   0
  -6  -2  14    0.95    0.59   0
   6   2 -14    0.42    0.60   0
  -5  -2  14    1.79    0.56   0
   5   2 -14    1.82    0.40   0
   4   2 -14   59.14    0.81   0
  -4  -2  14   58.24    0.81   0
   3   2 -14  205.88    1.23   0
  -3  -2  14  192.60    1.27   0
  -3   2  14  199.79    2.44   0
  -2  -2  14  102.37    0.95   0
  -2   2  14  106.18    1.38   0
   2   2 -14  103.88    0.95   0
  -1  -2  14  123.29    1.00   0
   1   2 -14  131.75    1.02   0
   0   2  14  139.77    1.16   0
   0  -2  14  138.63    1.03   0
   1  -2  14    0.20    0.35   0
   1   2  14    0.13    0.46   0
   2   2  14    0.97    0.34   0
   2  -2  14    0.82    0.33   0
   3   2  14   11.16    0.41   0
   4   2  14   14.60    0.45   0
   5   2  14    1.97    0.55   0
   5  -2  14    1.68    0.55   0
   6  -2  14    3.00    0.62   0
   6   2  14    3.28    0.59   0
   7  -2  14    0.13    0.68   0
   7   2  14    0.51    0.46   0
  -7  -3  14    2.52    0.72   0
   7   3 -14    1.70    0.72   0
  -6  -3  14    1.28    0.60   0
   6   3 -14    2.16    0.62   0
  -5  -3  14   11.88    0.49   0
   5   3 -14   11.40    0.63   0
   4   3 -14    5.79    0.53   0
  -4  -3  14    5.20    0.40   0
  -3  -3  14    1.73    0.53   0
   3   3 -14    1.66    0.36   0
  -2  -3  14  171.33    1.08   0
  -2   3  14  171.99    1.92   0
  -2   3  14  187.17    1.94   0
   2   3 -14  176.13    1.13   0
  -1   3  14   11.59    0.69   0
   1   3 -14   12.50    0.52   0
  -1  -3  14   11.37    0.42   0
   0   3  14   15.89    0.50   0
   0   3 -14   18.02    0.45   0
   0  -3  14   16.90    0.44   0
   1  -3  14    8.20    0.49   0
   1   3  14    7.49    0.53   0
   2  -3  14   16.53    0.42   0
   2   3  14   16.05    0.46   0
   3   3  14    3.66    0.53   0
   3  -3  14    3.19    0.48   0
   4   3  14    0.44    0.35   0
   4  -3  14    0.01    0.37   0
   5   3  14   -0.03    0.39   0
   5  -3  14    0.49    0.55   0
   6  -3  14    3.37    0.62   0
   6   3  14    3.71    0.60   0
   6  -3  14    2.82    0.47   0
   7  -3  14    0.90    0.71   0
   7   3  14    1.04    0.70   0
   7  -3  14    0.39    0.52   0
  -6  -4  14    0.85    0.44   0
   6   4 -14    1.03    0.46   0
  -5  -4  14    5.99    0.60   0
   5   4 -14    6.22    0.61   0
  -4  -4  14    0.45    0.37   0
   4   4 -14    0.44    0.50   0
   3   4 -14  175.56    1.11   0
  -3  -4  14  169.25    1.01   0
  -2  -4  14  110.44    0.95   0
   2   4 -14  115.11    0.96   0
  -2   4  14  112.96    1.64   0
  -1  -4  14    6.79    0.36   0
  -1   4  14    7.60    0.58   0
   1   4 -14    8.25    0.50   0
   0   4  14    1.79    0.36   0
   0  -4  14    2.36    0.47   0
   0   4 -14    2.14    0.35   0
   1  -4  14   10.38    0.42   0
   1   4  14    9.75    0.56   0
   2   4  14    0.62    0.48   0
   2  -4  14    0.57    0.50   0
   3   4  14    3.82    0.39   0
   3  -4  14    3.17    0.38   0
   4  -4  14    1.63    0.53   0
   4   4  14    1.56    0.54   0
   5  -4  14    0.51    0.59   0
   5   4  14    0.39    0.39   0
   6  -4  14    0.42    0.65   0
   6   4  14    0.83    0.63   0
   6  -4  14    1.43    0.66   0
  -6  -5  14    2.78    0.68   0
   6   5 -14    2.37    0.66   0
  -5  -5  14    0.06    0.57   0
   5   5 -14    0.17    0.58   0
  -4  -5  14    6.25    0.43   0
   4   5 -14    6.84    0.55   0
   3   5 -14   63.22    0.83   0
  -3  -5  14   64.21    0.77   0
  -2  -5  14   22.14    0.60   0
  -2   5  14   24.04    0.95   0
   2   5 -14   24.95    0.63   0
  -1  -5  14   14.19    0.44   0
  -1   5  14   13.93    0.63   0
   1   5 -14   16.38    0.46   0
   0  -5  14    0.25    0.34   0
   0   5  14    0.24    0.38   0
   0   5 -14    0.45    0.49   0
   1   5  14    1.51    0.48   0
   1  -5  14    0.61    0.35   0
  -1   5 -14    0.96    0.48   0
   2   5  14    0.99    0.51   0
   2  -5  14    0.09    0.48   0
   3  -5  14    1.60    0.37   0
   3   5  14    1.83    0.54   0
   4  -5  14    7.90    0.57   0
   4   5  14    6.65    0.43   0
   5   5  14   10.32    0.64   0
   5  -5  14   10.47    0.67   0
   6   5  14    1.75    0.66   0
   6  -5  14    1.21    0.68   0
   6  -5  14    0.86    0.69   0
  -6  -6  14    0.66    0.72   0
   6   6 -14    0.41    0.49   0
  -5  -6  14    8.00    0.66   0
   5   6 -14    6.17    0.64   0
  -4  -6  14   -0.14    0.41   0
   4   6 -14    0.64    0.40   0
   3   6 -14    0.19    0.54   0
  -3  -6  14   -0.43    0.39   0
   2   6 -14    0.35    0.52   0
  -2   6  14    0.22    0.76   0
  -2  -6  14    0.17    0.52   0
  -1  -6  14   11.10    0.46   0
   1   6 -14   11.47    0.59   0
  -1   6  14   10.82    0.61   0
   0  -6  14    9.94    0.42   0
   0   6 -14   10.64    0.55   0
   0   6  14    9.47    0.61   0
  -1   6 -14    0.61    0.48   0
   1  -6  14    0.29    0.35   0
  -1  -6 -14   -0.23    0.53   0
   1   6  14    0.28    0.51   0
  -2  -6 -14    2.54    0.52   0
   2   6  14    2.19    0.53   0
   2  -6  14    1.80    0.52   0
   3   6  14    1.15    0.55   0
   3  -6  14    0.20    0.54   0
  -3  -6 -14    0.70    0.39   0
   4   6  14    8.03    0.48   0
   4  -6  14    9.03    0.48   0
   5  -6  14    0.03    0.64   0
   5   6  14    0.29    0.45   0
   6  -6  14    0.27    0.73   0
  -5  -7  14    5.95    0.54   0
   5   7 -14    7.75    0.70   0
   4   7 -14    4.07    0.48   0
  -4  -7  14    3.33    0.46   0
   3   7 -14    1.74    0.57   0
  -3  -7  14    1.41    0.41   0
   2   7 -14   -0.03    0.55   0
  -2   7  14    0.19    0.70   0
  -2  -7  14    0.72    0.55   0
  -1   7  14    7.21    0.63   0
  -1  -7  14    7.58    0.44   0
   1   7 -14    8.04    0.58   0
   0   7 -14   11.17    0.45   0
   0  -7 -14   11.32    0.50   0
   0   7  14   11.55    0.49   0
   0  -7  14   10.60    0.45   0
   1  -7  14    0.19    0.53   0
   1   7  14    0.39    0.58   0
  -1   7 -14   -0.25    0.54   0
  -1  -7 -14    0.53    0.40   0
  -2  -7 -14    3.79    0.58   0
   2  -7  14    3.80    0.57   0
   2   7  14    3.14    0.43   0
   3  -7  14    0.25    0.44   0
   3   7  14    0.39    0.41   0
  -3  -7 -14    0.80    0.57   0
   4  -7  14    3.10    0.66   0
   4   7  14    2.63    0.48   0
   5  -7  14    1.16    0.71   0
   5   7  14    1.23    0.66   0
   4   8 -14    1.87    0.67   0
  -4  -8  14    2.02    0.49   0
   3   8 -14   -0.12    0.45   0
  -3  -8  14    0.24    0.44   0
  -2   8  14    0.62    0.77   0
   2   8 -14    1.50    0.59   0
  -2  -8  14    0.96    0.42   0
  -1   8  14   11.48    0.70   0
   1   8 -14   11.38    0.64   0
  -1  -8  14   11.24    0.64   0
   0   8  14    2.69    0.60   0
   0  -8 -14    2.30    0.44   0
   0   8 -14    2.28    0.60   0
   0  -8  14    2.83    0.44   0
   1  -8  14    2.31    0.60   0
  -1  -8 -14    2.36    0.61   0
  -1   8 -14    3.03    0.61   0
   1   8  14    2.15    0.44   0
   2  -8  14    2.60    0.60   0
   2   8  14    2.03    0.60   0
  -2  -8 -14    1.55    0.44   0
   3  -8  14    1.74    0.65   0
   3   8  14    1.14    0.43   0
  -3  -8 -14    1.57    0.46   0
   4  -8  14    0.76    0.48   0
   4   8  14   -0.15    0.70   0
  -4  -8 -14   -0.32    0.67   0
   3   9 -14    4.38    0.72   0
  -3  -9  14    2.84    0.53   0
  -2   9  14    2.90    0.89   0
   2   9 -14    2.36    0.49   0
  -2  -9  14    1.72    0.65   0
  -1   9  14    0.52    0.81   0
  -1  -9  14    0.38    0.63   0
   1   9 -14    0.45    0.65   0
   0   9  14    6.19    0.52   0
   0   9 -14    6.36    0.67   0
   0  -9 -14    5.60    0.53   0
   0  -9  14    5.65    0.47   0
   1   9  14    3.92    0.72   0
  -1   9 -14    2.78    0.48   0
   1  -9  14    3.16    0.48   0
  -1  -9 -14    3.57    0.70   0
   2  -9  14   -0.32    0.62   0
  -2  -9 -14    0.29    0.46   0
   2   9  14    0.43    0.47   0
   3  -9  14    0.89    0.70   0
   3   9  14    1.13    0.51   0
  -3  -9 -14    1.28    0.52   0
   7   0 -15    0.07    0.67   0
  -5   0  15  162.74    1.53   0
   5   0 -15  164.82    1.50   0
  -3   0  15   24.50    0.69   0
   3   0 -15   26.74    0.71   0
  -1   0  15  228.17    1.41   0
   5   0  15   64.78    0.70   0
   7   0  15    4.89    0.68   0
  -7  -1  15    2.20    0.86   0
   7   1 -15    2.78    0.68   0
   6  -1 -15    0.43    0.73   0
  -6  -1  15    0.38    0.64   0
   6   1 -15    0.47    0.60   0
  -5   1  15   25.44    0.97   0
   5   1 -15   24.68    0.71   0
  -5  -1  15   25.49    0.72   0
  -4   1  15    1.26    0.70   0
   4   1 -15    1.62    0.54   0
  -4  -1  15    1.60    0.53   0
  -3   1  15   39.14    0.87   0
  -3  -1  15   38.86    0.75   0
   3   1 -15   42.13    0.76   0
   2   1 -15   43.28    0.73   0
  -2   1  15   43.11    0.88   0
  -2  -1  15   41.85    0.65   0
  -1  -1  15    1.75    0.34   0
  -1   1  15    0.58    0.57   0
   0  -1  15   69.68    0.74   0
   1  -1  15   32.26    0.67   0
   2   1  15   39.73    0.66   0
   3   1  15   13.40    0.44   0
   4   1  15    6.94    0.54   0
   4  -1  15    6.67    0.41   0
   5  -1  15   -0.02    0.54   0
   5   1  15    0.43    0.53   0
   6  -1  15    1.37    0.57   0
   6   1  15    2.37    0.58   0
   7  -1  15    0.59    0.49   0
   7   1  15    1.00    0.67   0
  -7  -2  15    0.72    0.73   0
   7   2 -15    0.36    0.69   0
   6   2 -15    0.62    0.60   0
  -6  -2  15    0.34    0.61   0
   5   2 -15   12.96    0.64   0
  -5  -2  15   12.56    0.66   0
   4   2 -15  101.73    0.96   0
  -4  -2  15   99.51    0.96   0
   3   2 -15  538.58    2.03   0
  -3   2  15  531.84    3.52   0
  -3  -2  15  518.96    1.86   0
   2   2 -15    1.65    0.47   0
  -2  -2  15    1.83    0.35   0
  -2   2  15    1.75    0.63   0
   1   2 -15    0.14    0.32   0
  -1  -2  15    0.00    0.45   0
   0  -2  15   72.46    0.73   0
   0   2  15   72.66    0.90   0
   1   2  15    8.70    0.52   0
   1  -2  15    8.82    0.39   0
   2   2  15   38.47    0.57   0
   2  -2  15   37.73    0.66   0
   3   2  15    2.65    0.38   0
   4   2  15   28.28    0.51   0
   5   2  15    3.33    0.56   0
   5  -2  15    2.86    0.38   0
   6  -2  15    3.21    0.60   0
   6   2  15    4.42    0.61   0
   7  -2  15    6.13    0.76   0
   7   2  15    5.28    0.51   0
   7   3 -15    0.35    0.70   0
  -7  -3  15    0.04    0.72   0
   6   3 -15    2.13    0.63   0
  -6  -3  15    2.48    0.62   0
   5   3 -15   10.28    0.49   0
  -5  -3  15   10.63    0.63   0
   4   3 -15   60.46    0.72   0
  -4  -3  15   63.16    0.80   0
   3   3 -15   44.00    0.61   0
  -3  -3  15   43.96    0.61   0
  -2   3  15   22.04    0.87   0
  -2  -3  15   21.90    0.56   0
  -2   3  15   23.16    0.88   0
   2   3 -15   21.18    0.57   0
  -1   3  15   -0.07    0.48   0
   1   3 -15    0.03    0.31   0
  -1  -3  15    0.17    0.34   0
   0  -3  15   24.41    0.57   0
   0   3  15   22.92    0.65   0
   0   3 -15   24.55    0.48   0
   1   3  15    2.99    0.38   0
   1  -3  15    2.82    0.47   0
   2  -3  15   21.58    0.49   0
   2   3  15   21.48    0.56   0
   3   3  15   30.50    0.52   0
   3  -3  15   29.81    0.53   0
   4   3  15    1.98    0.39   0
   4  -3  15    1.48    0.54   0
   5   3  15   15.22    0.49   0
   5  -3  15   18.18    0.65   0
   6  -3  15    5.03    0.67   0
   6   3  15    5.61    0.64   0
   6  -3  15    5.08    0.64   0
   7  -3  15    0.27    0.49   0
   7   3  15    0.74    0.71   0
   7  -3  15   -0.44    0.73   0
   6   4 -15    6.81    0.65   0
  -6  -4  15    6.01    0.70   0
  -5  -4  15    1.33    0.59   0
   5   4 -15    0.75    0.39   0
   4   4 -15    0.17    0.49   0
  -4  -4  15    0.60    0.50   0
   3   4 -15   14.85    0.45   0
  -3  -4  15   12.43    0.56   0
  -2  -4  15  126.68    0.97   0
   2   4 -15  135.24    0.92   0
  -2   4  15  122.90    1.65   0
  -2   4  15  136.40    1.69   0
   1   4 -15    7.94    0.51   0
  -1   4  15    7.13    0.57   0
  -1  -4  15    6.97    0.51   0
   0   4 -15   22.35    0.48   0
   0   4  15   19.04    0.52   0
   0  -4  15   19.81    0.58   0
   1  -4  15   28.40    0.61   0
   1   4  15   27.58    0.57   0
   2   4  15   18.12    0.46   0
   2  -4  15   18.51    0.45   0
   3   4  15    2.13    0.38   0
   3  -4  15    2.41    0.38   0
   4  -4  15    1.21    0.54   0
   4   4  15    0.68    0.54   0
   5  -4  15   -0.10    0.59   0
   5   4  15    0.17    0.41   0
   6  -4  15    0.42    0.47   0
   6   4  15    0.71    0.61   0
   6  -4  15    1.11    0.66   0
  -6  -5  15    1.60    0.68   0
   6   5 -15    2.88    0.67   0
  -5  -5  15    9.93    0.65   0
   5   5 -15    8.09    0.48   0
   4   5 -15    0.02    0.55   0
  -4  -5  15    0.21    0.39   0
   3   5 -15    4.87    0.55   0
  -3  -5  15    4.82    0.55   0
  -2   5  15   32.10    1.01   0
  -2  -5  15   31.75    0.65   0
   2   5 -15   33.55    0.54   0
  -1  -5  15    9.89    0.42   0
  -1   5  15    9.48    0.60   0
   1   5 -15    8.97    0.40   0
   0   5  15    2.32    0.38   0
   0  -5  15    3.50    0.49   0
   0   5 -15    2.66    0.49   0
   1   5  15    0.87    0.35   0
   1  -5  15    0.70    0.34   0
   2   5  15   11.33    0.56   0
   2  -5  15   10.97    0.56   0
   3  -5  15    3.59    0.53   0
   3   5  15    3.87    0.54   0
   4  -5  15   13.22    0.50   0
   4   5  15   11.87    0.48   0
   5   5  15    4.95    0.62   0
   5  -5  15    5.82    0.64   0
   6   5  15    6.74    0.68   0
   6  -5  15    7.77    0.74   0
   6  -5  15    4.93    0.56   0
   5   6 -15    0.56    0.65   0
  -5  -6  15    2.05    0.67   0
   4   6 -15   12.25    0.49   0
  -4  -6  15   10.77    0.63   0
   3   6 -15    5.25    0.54   0
  -3  -6  15    4.28    0.40   0
  -2   6  15    4.52    0.71   0
   2   6 -15    4.69    0.54   0
  -2  -6  15    5.06    0.54   0
  -1  -6  15    0.95    0.37   0
  -1   6  15    0.73    0.68   0
   1   6 -15    0.74    0.53   0
   0  -6  15    0.48    0.52   0
   0   6 -15    0.43    0.34   0
   0   6  15   -0.07    0.53   0
   1  -6  15    0.64    0.34   0
   1   6  15    0.53    0.37   0
  -1   6 -15    0.45    0.49   0
   2   6  15    0.60    0.52   0
   2  -6  15    0.33    0.35   0
   3   6  15    0.14    0.38   0
   3  -6  15    0.35    0.54   0
   4   6  15    0.76    0.41   0
   4  -6  15    0.04    0.59   0
   5  -6  15    0.85    0.66   0
   5   6  15    0.88    0.45   0
   5   7 -15    2.29    0.66   0
  -5  -7  15    1.57    0.48   0
   4   7 -15   18.71    0.56   0
  -4  -7  15   18.37    0.55   0
   3   7 -15    1.85    0.58   0
  -3  -7  15    1.00    0.40   0
   2   7 -15    1.08    0.56   0
  -2   7  15    0.95    0.71   0
  -2  -7  15    0.69    0.56   0
  -1   7  15   15.17    0.70   0
   1   7 -15   15.00    0.62   0
  -1  -7  15   12.58    0.46   0
   0  -7  15   10.72    0.43   0
   0   7 -15   11.95    0.58   0
   0   7  15   11.67    0.64   0
   1  -7  15    0.33    0.55   0
   1   7  15   -0.03    0.58   0
  -1   7 -15    0.22    0.56   0
   2  -7  15   -0.19    0.38   0
   2   7  15   -0.14    0.52   0
  -2  -7 -15   -0.12    0.36   0
   3  -7  15    5.55    0.62   0
   3   7  15    4.51    0.62   0
   4  -7  15    6.03    0.67   0
   4   7  15    4.08    0.49   0
   5  -7  15    6.86    0.61   0
   5   7  15    7.41    0.72   0
   4   8 -15    0.19    0.67   0
  -4  -8  15    0.43    0.68   0
   3   8 -15    0.44    0.61   0
  -3  -8  15    0.34    0.44   0
   2   8 -15    1.12    0.61   0
  -2  -8  15   -0.21    0.43   0
  -2   8  15   -0.05    0.76   0
  -1   8  15    0.63    0.61   0
  -1  -8  15    0.43    0.58   0
   1   8 -15    0.19    0.41   0
   0  -8  15    3.03    0.43   0
   0   8  15    5.02    0.63   0
   0   8 -15    4.52    0.44   0
  -1   8 -15    0.10    0.42   0
   1  -8  15   -0.01    0.58   0
   1   8  15   -0.01    0.60   0
  -1  -8 -15    0.47    0.60   0
   2  -8  15    0.76    0.60   0
   2   8  15   -0.05    0.62   0
  -2  -8 -15    0.72    0.59   0
   3  -8  15    0.84    0.64   0
   3   8  15    0.28    0.43   0
  -3  -8 -15    0.11    0.47   0
   4  -8  15    2.16    0.73   0
   4   8  15    1.70    0.53   0
  -2   9  15    1.21    0.70   0
   2   9 -15    1.21    0.68   0
  -2  -9  15    0.50    0.65   0
   1   9 -15    0.57    0.47   0
  -1   9  15    0.77    0.70   0
  -1  -9  15    1.01    0.64   0
   0   9  15    1.48    0.68   0
   0   9 -15    0.40    0.65   0
   0  -9  15    1.05    0.43   0
  -1  -9 -15    0.08    0.66   0
  -1   9 -15   -0.84    0.65   0
   1  -9  15    0.14    0.46   0
   1   9  15    0.22    0.67   0
   2  -9  15    0.78    0.65   0
  -2  -9 -15    0.65    0.67   0
   2   9  15    0.22    0.48   0
  -6   0  16    3.61    0.64   0
   6   0 -16    2.94    0.76   0
   4   0 -16  975.19    3.22   0
  -4   0  16  894.98    3.05   0
  -2   0  16   20.06    0.62   0
   0   0  16  163.25    1.13   0
   4   0  16  114.07    0.84   0
   6   0  16    9.89    0.51   0
  -7  -1  16    1.43    0.70   0
   7   1 -16    1.22    0.87   0
  -6  -1  16    5.05    0.64   0
   6   1 -16    4.78    0.79   0
  -5   1  16   71.93    1.36   0
  -5  -1  16   70.32    0.95   0
   5   1 -16   73.06    1.01   0
  -4   1  16   40.63    1.04   0
  -4  -1  16   39.58    0.80   0
   4   1 -16   40.60    0.70   0
  -3  -1  16    0.17    0.48   0
  -3   1  16    0.18    0.50   0
   3   1 -16    0.45    0.51   0
  -2   1  16    3.01    0.59   0
  -2  -1  16    3.12    0.52   0
   2   1 -16    3.32    0.51   0
  -1  -1  16   16.69    0.55   0
  -1   1  16   17.21    0.61   0
   0  -1  16   58.64    0.76   0
   1  -1  16    1.22    0.34   0
   2   1  16   53.90    0.64   0
   3   1  16    4.76    0.51   0
   4   1  16   13.87    0.57   0
   5  -1  16    2.31    0.56   0
   5   1  16    2.88    0.54   0
   6  -1  16    4.34    0.62   0
   6   1  16    4.47    0.45   0
   7  -1  16    1.72    0.48   0
   7   1  16    2.19    0.50   0
  -7  -2  16    3.16    0.72   0
   7   2 -16    2.92    0.72   0
   6   2 -16   26.89    0.77   0
  -6  -2  16   24.94    0.75   0
   5   2 -16   43.84    0.82   0
  -5  -2  16   44.06    0.80   0
   4   2 -16    1.33    0.53   0
  -4  -2  16    0.65    0.54   0
  -3   2  16   47.03    1.13   0
  -3  -2  16   44.98    0.79   0
   3   2 -16   46.06    0.78   0
  -2  -2  16   20.16    0.59   0
   2   2 -16   20.34    0.58   0
  -2   2  16   21.89    0.71   0
   1   2 -16   41.14    0.66   0
  -1  -2  16   39.99    0.65   0
   0  -2  16    7.16    0.40   0
   1  -2  16   55.65    0.71   0
   1   2  16   54.56    0.76   0
   2   2  16    0.60    0.49   0
   2  -2  16    0.66    0.48   0
   3   2  16    3.94    0.53   0
   3  -2  16    3.81    0.50   0
   4   2  16   42.89    0.69   0
   5   2  16   13.18    0.58   0
   5  -2  16   14.87    0.63   0
   6  -2  16    4.01    0.45   0
   6   2  16    4.97    0.61   0
   7  -2  16    6.67    0.78   0
   7   2  16    4.24    0.52   0
   7   3 -16    2.15    0.75   0
  -7  -3  16    4.16    0.76   0
   6   3 -16    0.77    0.63   0
  -6  -3  16    0.78    0.65   0
   5   3 -16    3.16    0.59   0
  -5  -3  16    1.91    0.61   0
   4   3 -16    1.30    0.52   0
  -4  -3  16    1.97    0.54   0
   3   3 -16   56.35    0.76   0
  -3  -3  16   51.78    0.74   0
  -2   3  16   62.14    1.16   0
  -2  -3  16   60.21    0.67   0
  -2   3  16   66.91    1.16   0
   2   3 -16   64.25    0.68   0
  -1   3  16    4.54    0.53   0
  -1  -3  16    4.13    0.34   0
   1   3 -16    4.31    0.49   0
   0  -3  16    2.94    0.33   0
   0   3  16    2.21    0.39   0
   0   3 -16    3.14    0.35   0
   1   3  16    0.83    0.34   0
   1  -3  16    0.30    0.33   0
   2  -3  16    5.12    0.51   0
   2   3  16    5.27    0.51   0
   3   3  16   32.58    0.55   0
   3  -3  16   33.21    0.64   0
   4  -3  16    0.92    0.36   0
   4   3  16    0.53    0.38   0
   5   3  16   -0.45    0.56   0
   5  -3  16    0.21    0.56   0
   6  -3  16    1.50    0.47   0
   6   3  16    1.09    0.63   0
   6  -3  16    1.25    0.46   0
  -6  -4  16    7.13    0.74   0
   6   4 -16    6.60    0.54   0
   5   4 -16    8.49    0.62   0
  -5  -4  16    8.85    0.49   0
   4   4 -16    5.06    0.55   0
  -4  -4  16    5.19    0.54   0
   3   4 -16   15.11    0.58   0
  -3  -4  16   13.58    0.59   0
  -2  -4  16    0.31    0.50   0
  -2   4  16    0.09    0.64   0
   2   4 -16   -0.04    0.50   0
  -2   4  16    0.01    0.63   0
  -1   4  16    2.07    0.65   0
   1   4 -16    1.97    0.37   0
  -1  -4  16    1.74    0.36   0
   0   4  16    0.67    0.49   0
   0  -4  16    0.58    0.34   0
   0   4 -16    0.50    0.33   0
   1  -4  16    7.81    0.41   0
   1   4  16    8.60    0.53   0
   2   4  16    0.90    0.48   0
   2  -4  16    1.91    0.49   0
   3   4  16   49.02    0.62   0
   3  -4  16   50.63    0.63   0
   4  -4  16    5.77    0.56   0
   4   4  16    6.19    0.56   0
   5  -4  16   10.55    0.67   0
   5   4  16    7.92    0.46   0
   6  -4  16    3.22    0.68   0
   6   4  16    3.52    0.64   0
   6  -4  16    4.19    0.66   0
   6   5 -16    1.88    0.69   0
  -6  -5  16    2.23    0.68   0
   5   5 -16   27.84    0.63   0
  -5  -5  16   34.51    0.76   0
   4   5 -16    7.16    0.44   0
  -4  -5  16    7.21    0.44   0
   3   5 -16   10.50    0.44   0
  -3  -5  16   11.02    0.45   0
  -2  -5  16   45.62    0.70   0
   2   5 -16   47.49    0.72   0
  -2   5  16   43.69    1.23   0
   1   5 -16   20.25    0.47   0
  -1  -5  16   18.28    0.47   0
  -1   5  16   18.75    0.68   0
   0   5 -16    1.29    0.49   0
   0   5  16    0.29    0.52   0
   0  -5  16    1.00    0.51   0
   1   5  16    8.96    0.56   0
   1  -5  16   10.16    0.54   0
   2  -5  16   10.65    0.56   0
   2   5  16    9.98    0.56   0
   3  -5  16    6.04    0.55   0
   3   5  16    5.71    0.43   0
   4  -5  16    1.30    0.42   0
   4   5  16    0.72    0.40   0
   5   5  16    0.44    0.61   0
   5  -5  16    0.33    0.45   0
   6   5  16    1.02    0.68   0
   6  -5  16    0.94    0.69   0
   6  -5  16    0.78    0.72   0
   5   6 -16    0.37    0.63   0
  -5  -6  16    1.03    0.64   0
   4   6 -16    1.17    0.42   0
  -4  -6  16    0.87    0.59   0
   3   6 -16    9.97    0.59   0
  -3  -6  16    8.63    0.45   0
  -2   6  16    3.51    0.71   0
   2   6 -16    3.61    0.40   0
  -2  -6  16    3.68    0.54   0
   1   6 -16    0.37    0.37   0
  -1  -6  16    0.27    0.37   0
  -1   6  16    0.29    0.54   0
   0  -6  16    2.25    0.55   0
   0   6  16    2.19    0.54   0
   0   6 -16    1.46    0.40   0
  -1   6 -16    1.71    0.52   0
   1  -6  16    1.11    0.52   0
   1   6  16    0.78    0.53   0
   2   6  16    1.47    0.37   0
   2  -6  16    1.69    0.37   0
   3   6  16    4.27    0.44   0
   3  -6  16    4.59    0.44   0
   4   6  16    2.07    0.43   0
   4  -6  16    2.62    0.45   0
   5  -6  16    1.47    0.69   0
   5   6  16    1.64    0.48   0
   5   7 -16    1.29    0.70   0
  -5  -7  16    1.75    0.51   0
   4   7 -16    0.22    0.45   0
  -4  -7  16    1.08    0.48   0
   3   7 -16    0.85    0.57   0
  -3  -7  16    0.89    0.41   0
  -2   7  16    0.23    0.71   0
   2   7 -16    0.06    0.40   0
  -2  -7  16   -0.24    0.57   0
   1   7 -16    7.50    0.45   0
  -1  -7  16    7.62    0.44   0
  -1   7  16    8.12    0.74   0
   0  -7  16    3.42    0.41   0
   0   7  16    3.42    0.59   0
   0   7 -16    2.91    0.57   0
   1  -7  16    4.60    0.59   0
   1   7  16    4.83    0.44   0
  -1   7 -16    6.22    0.61   0
   2  -7  16    0.90    0.42   0
   2   7  16    0.97    0.61   0
   3  -7  16   -0.04    0.60   0
   3   7  16    0.26    0.61   0
   4   7  16    1.70    0.47   0
   4  -7  16    1.62    0.49   0
   5  -7  16    0.38    0.71   0
   4   8 -16   -0.05    0.49   0
  -4  -8  16    0.53    0.68   0
   3   8 -16    0.40    0.63   0
  -3  -8  16    0.58    0.46   0
   2   8 -16    0.36    0.43   0
  -2  -8  16    0.29    0.43   0
  -2   8  16    0.37    0.79   0
   1   8 -16    1.67    0.58   0
  -1   8  16    1.16    0.62   0
  -1  -8  16    1.35    0.58   0
   0  -8  16    3.62    0.60   0
   0   8  16    3.80    0.63   0
   0   8 -16    5.31    0.62   0
   1  -8  16   -0.35    0.59   0
  -1   8 -16    0.82    0.60   0
   1   8  16    0.79    0.62   0
   2  -8  16    0.85    0.61   0
   2   8  16   -0.60    0.62   0
   3  -8  16    3.31    0.67   0
   3   8  16    2.34    0.49   0
   4  -8  16    1.74    0.77   0
   4   8  16    2.45    0.53   0
  -2   9  16    0.22    0.87   0
  -2  -9  16    0.02    0.48   0
   2   9 -16    0.43    0.67   0
   1   9 -16    0.38    0.64   0
  -1   9  16   -0.06    0.68   0
  -1  -9  16   -0.24    0.44   0
   0   9  16    0.11    0.68   0
   0   9 -16    0.11    0.47   0
   0  -9  16    0.07    0.65   0
   1  -9  16    0.08    0.66   0
   1   9  16    0.52    0.70   0
  -1   9 -16    0.36    0.66   0
   2  -9  16    0.45    0.47   0
   2   9  16    0.53    0.49   0
   7   0 -17    4.50    0.91   0
  -7   0  17    4.64    0.94   0
  -5   0  17    0.29    0.56   0
   5   0 -17    0.43    0.68   0
  -3   0  17    0.59    0.49   0
  -1   0  17    3.20    0.50   0
   5   0  17   11.33    0.59   0
   7   0  17    5.67    0.56   0
  -7  -1  17    0.60    0.72   0
   7   1 -17    0.52    0.69   0
  -6  -1  17    6.52    0.67   0
   6   1 -17    6.80    0.67   0
  -5   1  17    1.25    0.74   0
  -5  -1  17    0.93    0.60   0
   5   1 -17    1.19    0.57   0
   4   1 -17    2.87    0.56   0
  -4   1  17    2.35    0.58   0
  -4  -1  17    2.83    0.58   0
  -3  -1  17   34.03    0.71   0
  -3   1  17   35.13    0.91   0
   3   1 -17   37.63    0.76   0
  -2   1  17    3.92    0.51   0
   2   1 -17    3.66    0.39   0
  -2  -1  17    3.96    0.52   0
  -1  -1  17    1.45    0.32   0
  -1   1  17    1.12    0.49   0
   0  -1  17    0.98    0.46   0
   1  -1  17   88.92    0.77   0
   3   1  17   13.35    0.57   0
   4   1  17    4.02    0.39   0
   5  -1  17   12.64    0.48   0
   5   1  17   12.05    0.45   0
   6  -1  17    1.21    0.60   0
   6   1  17    0.70    0.40   0
   7  -1  17    3.89    0.73   0
   7   1  17    4.80    0.52   0
  -7  -2  17    3.92    0.78   0
   7   2 -17    3.46    0.73   0
  -6  -2  17    1.63    0.62   0
   6   2 -17    1.17    0.62   0
   5   2 -17  112.59    1.11   0
  -5  -2  17  109.96    1.13   0
  -4   2  17   44.84    1.86   0
   4   2 -17   46.01    0.77   0
  -4  -2  17   45.23    0.77   0
  -3  -2  17    5.15    0.40   0
  -3   2  17    5.04    0.67   0
   3   2 -17    5.42    0.39   0
  -2  -2  17    7.06    0.53   0
  -2   2  17    6.86    0.57   0
   2   2 -17    6.54    0.35   0
  -1   2  17   25.31    0.65   0
   1   2 -17   26.13    0.60   0
  -1  -2  17   25.01    0.49   0
   0  -2  17    4.32    0.34   0
   1  -2  17    2.23    0.45   0
   1   2  17    1.46    0.49   0
   2   2  17   73.34    0.80   0
   2  -2  17   75.39    0.70   0
   3   2  17   48.47    0.70   0
   3  -2  17   49.38    0.60   0
   4   2  17    2.95    0.55   0
   5   2  17    5.98    0.58   0
   5  -2  17    5.69    0.41   0
   6  -2  17    0.66    0.60   0
   6   2  17    0.05    0.42   0
   7  -2  17    1.30    0.74   0
   7   2  17    1.03    0.70   0
   6   3 -17   48.13    0.95   0
  -6  -3  17   44.67    0.83   0
   5   3 -17   12.12    0.64   0
  -5  -3  17   10.57    0.52   0
   4   3 -17    1.14    0.53   0
  -4  -3  17    0.86    0.38   0
  -3  -3  17   17.60    0.58   0
  -3   3  17   18.04    1.49   0
   3   3 -17   17.47    0.58   0
  -3   3  17   17.64    1.47   0
  -2   3  17   37.79    0.88   0
   2   3 -17   39.91    0.67   0
  -2   3  17   41.17    0.97   0
  -2  -3  17   37.66    0.57   0
   1   3 -17   18.00    0.58   0
  -1  -3  17   18.81    0.58   0
  -1   3  17   17.43    0.64   0
   0   3  17    6.98    0.54   0
   0  -3  17    7.47    0.51   0
   1   3  17   17.28    0.56   0
   1  -3  17   17.96    0.46   0
   2  -3  17    0.63    0.52   0
   2   3  17    0.55    0.49   0
   3   3  17   16.60    0.59   0
   3  -3  17   17.53    0.57   0
   4  -3  17    2.35    0.52   0
   4   3  17    1.06    0.39   0
   5   3  17   13.75    0.62   0
   5  -3  17   14.64    0.64   0
   6  -3  17   14.24    0.70   0
   6   3  17   11.03    0.53   0
   6  -3  17   15.63    0.71   0
   6   4 -17    6.00    0.70   0
  -6  -4  17    6.54    0.71   0
   5   4 -17    0.23    0.42   0
  -5  -4  17    1.01    0.43   0
   4   4 -17    0.73    0.55   0
  -4  -4  17    0.73    0.41   0
   3   4 -17    5.95    0.37   0
  -3  -4  17    4.84    0.54   0
  -2  -4  17    0.08    0.51   0
  -2   4  17    0.20    0.65   0
   2   4 -17   -0.36    0.37   0
  -2   4  17    0.33    0.64   0
  -1   4  17   13.46    0.62   0
  -1  -4  17   12.83    0.42   0
   1   4 -17   13.47    0.43   0
   0   4  17   12.32    0.58   0
   0   4 -17   12.95    0.55   0
   0  -4  17   12.60    0.54   0
   1  -4  17    3.74    0.36   0
   1   4  17    3.59    0.53   0
   2   4  17   27.86    0.65   0
   2  -4  17   30.34    0.64   0
   3   4  17   54.57    0.65   0
   3  -4  17   55.84    0.65   0
   4  -4  17    0.51    0.54   0
   4   4  17    0.76    0.55   0
   5  -4  17   10.92    0.49   0
   5   4  17    8.99    0.48   0
   6  -4  17    3.93    0.66   0
   6   4  17    2.89    0.47   0
   6  -4  17    3.55    0.69   0
   6   5 -17    2.33    0.50   0
  -6  -5  17    1.99    0.71   0
   5   5 -17    5.08    0.64   0
  -5  -5  17    5.89    0.64   0
   4   5 -17   -0.01    0.39   0
  -4  -5  17   -0.44    0.57   0
   3   5 -17    5.13    0.40   0
  -3  -5  17    4.42    0.40   0
  -2  -5  17    9.39    0.56   0
   2   5 -17    9.98    0.55   0
  -2   5  17    8.55    0.75   0
  -1  -5  17   26.41    0.62   0
   1   5 -17   26.83    0.51   0
  -1   5  17   27.09    0.72   0
   0   5  17    6.01    0.56   0
   0   5 -17    5.80    0.39   0
   0  -5  17    5.04    0.51   0
   1   5  17    3.23    0.53   0
   1  -5  17    2.70    0.37   0
   2  -5  17    0.39    0.48   0
   2   5  17    0.53    0.37   0
   3  -5  17    0.08    0.39   0
   3   5  17    0.11    0.37   0
   4  -5  17   21.69    0.56   0
   4   5  17   20.42    0.51   0
   5   5  17    6.02    0.64   0
   5  -5  17    6.51    0.51   0
   6   5  17    0.38    0.48   0
   6  -5  17    1.21    0.73   0
   6  -5  17    0.43    0.76   0
   5   6 -17    1.47    0.67   0
  -5  -6  17    1.53    0.66   0
   4   6 -17    0.37    0.43   0
  -4  -6  17    0.35    0.58   0
   3   6 -17   -0.13    0.39   0
  -3  -6  17    0.39    0.40   0
  -2   6  17    0.53    0.69   0
   2   6 -17    0.33    0.39   0
  -2  -6  17    0.31    0.54   0
  -1  -6  17   15.24    0.60   0
   1   6 -17   15.72    0.49   0
  -1   6  17   14.74    0.69   0
   0   6 -17    6.91    0.55   0
   0  -6  17    5.51    0.55   0
   0   6  17    4.84    0.43   0
   1   6  17    0.89    0.54   0
   1  -6  17    1.20    0.52   0
   2   6  17    1.50    0.37   0
   2  -6  17    1.22    0.55   0
   3   6  17   29.36    0.58   0
   3  -6  17   36.64    0.74   0
   4  -6  17   22.83    0.71   0
   4   6  17   18.34    0.71   0
   5  -6  17    5.91    0.53   0
   5   6  17    5.28    0.52   0
   4   7 -17    8.04    0.67   0
  -4  -7  17    7.53    0.52   0
   3   7 -17    0.64    0.59   0
  -3  -7  17    0.56    0.39   0
  -2   7  17    0.25    0.72   0
   2   7 -17   -0.02    0.40   0
  -2  -7  17    0.25    0.58   0
   1   7 -17    0.70    0.39   0
  -1  -7  17    0.31    0.39   0
  -1   7  17   -0.03    0.59   0
   0   7 -17    4.86    0.43   0
   0  -7  17    5.28    0.42   0
   0   7  17    5.87    0.61   0
   1  -7  17    2.72    0.41   0
   1   7  17    2.38    0.58   0
  -1   7 -17    2.28    0.42   0
   2  -7  17    0.37    0.55   0
   2   7  17   -0.04    0.60   0
   3  -7  17    0.70    0.43   0
   3   7  17    1.32    0.62   0
   4   7  17    0.58    0.63   0
   4  -7  17    0.32    0.69   0
   3   8 -17    0.95    0.65   0
  -3  -8  17    0.60    0.46   0
  -2  -8  17    0.30    0.43   0
   2   8 -17    1.14    0.60   0
  -2   8  17    0.35    0.78   0
  -1   8  17    1.34    0.63   0
   1   8 -17    1.34    0.59   0
  -1  -8  17    1.29    0.62   0
   0  -8  17    6.66    0.60   0
   0   8 -17    6.72    0.49   0
   0   8  17    7.36    0.67   0
   1  -8  17    1.42    0.58   0
   1   8  17    0.73    0.61   0
  -1   8 -17   -0.17    0.62   0
   2  -8  17    0.40    0.42   0
   2   8  17    0.21    0.64   0
   3  -8  17   -0.19    0.43   0
   3   8  17    0.31    0.65   0
  -2   9  17    0.28    0.89   0
  -2  -9  17   -0.07    0.49   0
   2   9 -17    0.25    0.46   0
   1   9 -17    0.16    0.47   0
  -1   9  17   -0.06    0.69   0
  -1  -9  17   -0.03    0.45   0
   0   9  17    0.70    0.70   0
   0   9 -17    0.90    0.66   0
   0  -9  17    1.09    0.66   0
   1   9  17    1.62    0.69   0
   1  -9  17    1.07    0.66   0
  -1   9 -17   -0.17    0.46   0
   2  -9  17    1.14    0.51   0
   2   9  17    1.26    0.72   0
  -6   0  18    7.83    0.86   0
   6   0 -18    7.98    0.85   0
   4   0 -18    1.29    0.52   0
  -4   0  18    0.51    0.54   0
  -2   0  18    2.16    0.50   0
   0   0  18   44.32    0.71   0
   4   0  18   -0.13    0.37   0
   6   0  18   -0.01    0.60   0
  -7  -1  18   15.19    0.86   0
   7   1 -18    9.64    1.00   0
   6   1 -18    1.90    0.63   0
  -6  -1  18    1.48    0.66   0
   5   1 -18    0.90    0.56   0
  -5   1  18    0.19    0.72   0
  -5  -1  18    0.26    0.55   0
   4   1 -18   57.04    0.84   0
  -4   1  18   51.78    1.00   0
  -4  -1  18   51.36    0.83   0
  -3  -1  18   28.43    0.69   0
  -3   1  18   28.52    0.84   0
   3   1 -18   29.43    0.71   0
  -2   1  18    2.72    0.51   0
  -2  -1  18    2.75    0.36   0
  -1  -1  18   25.74    0.61   0
  -1   1  18   26.36    0.64   0
   0  -1  18    0.01    0.32   0
   1  -1  18  199.32    1.08   0
   3   1  18   54.51    0.72   0
   4   1  18   44.10    0.71   0
   5  -1  18    2.61    0.60   0
   5   1  18    2.95    0.56   0
   6  -1  18    3.84    0.62   0
   6   1  18    4.46    0.62   0
   7  -1  18    4.15    0.74   0
   7   1  18    1.95    0.71   0
  -6  -2  18    0.14    0.62   0
   6   2 -18    0.47    0.62   0
  -5  -2  18   10.79    0.68   0
   5   2 -18   10.87    0.67   0
  -4   2  18    0.05    0.84   0
  -4  -2  18    0.14    0.38   0
   4   2 -18    0.24    0.52   0
  -3  -2  18    6.66    0.54   0
  -3   2  18    7.18    0.71   0
   3   2 -18    7.52    0.42   0
   2   2 -18    1.96    0.49   0
  -2  -2  18    2.35    0.52   0
  -2   2  18    2.02    0.51   0
  -1   2  18    8.94    0.55   0
  -1  -2  18    6.53    0.49   0
   0  -2  18   13.16    0.42   0
   1  -2  18   36.79    0.56   0
   1   2  18   38.73    0.67   0
   2   2  18   48.13    0.62   0
   2  -2  18   47.68    0.70   0
   3   2  18   65.81    0.68   0
   3  -2  18   64.17    0.66   0
   4   2  18   49.40    0.62   0
   5   2  18    0.03    0.41   0
   5  -2  18   -0.25    0.41   0
   6  -2  18    3.52    0.47   0
   6   2  18    3.17    0.47   0
  -6  -3  18    6.04    0.70   0
   6   3 -18    6.97    0.69   0
   5   3 -18    2.67    0.45   0
  -5  -3  18    3.22    0.46   0
   4   3 -18    6.68    0.57   0
  -4  -3  18    6.84    0.59   0
  -3  -3  18   22.18    0.62   0
  -3   3  18   21.37    1.17   0
  -3   3  18   22.07    1.19   0
   3   3 -18   21.74    0.50   0
  -2   3  18   21.72    0.74   0
  -2   3  18   22.16    0.73   0
  -2  -3  18   21.59    0.60   0
   2   3 -18   23.33    0.49   0
  -1   3  18    6.22    0.54   0
  -1  -3  18    5.88    0.51   0
   1   3 -18    5.42    0.53   0
   0   3  18   33.15    0.69   0
   0  -3  18   30.83    0.53   0
   1   3  18    8.57    0.40   0
   1  -3  18    8.61    0.41   0
   2  -3  18   37.13    0.66   0
   2   3  18   36.40    0.56   0
   3   3  18   36.90    0.67   0
   3  -3  18   38.22    0.56   0
   4  -3  18    9.49    0.43   0
   4   3  18    8.51    0.59   0
   5   3  18    2.31    0.57   0
   5  -3  18    2.77    0.58   0
   6  -3  18    7.02    0.72   0
   6   3  18    5.75    0.50   0
   6  -3  18    6.00    0.53   0
   6   4 -18   18.67    0.84   0
  -6  -4  18   21.97    0.84   0
   5   4 -18    6.46    0.63   0
  -5  -4  18    5.44    0.48   0
   4   4 -18    2.38    0.55   0
  -4  -4  18    2.50    0.41   0
   3   4 -18    1.63    0.51   0
  -3  -4  18    1.66    0.52   0
   2   4 -18   66.01    0.68   0
  -2  -4  18   63.92    0.75   0
  -2   4  18   67.04    1.20   0
  -2   4  18   63.33    1.19   0
  -1   4  18   -0.01    0.51   0
  -1  -4  18    0.11    0.48   0
   1   4 -18    0.10    0.49   0
   0   4  18    4.80    0.57   0
   0   4 -18    5.22    0.52   0
   0  -4  18    5.35    0.38   0
   1  -4  18    5.80    0.53   0
   1   4  18    5.59    0.54   0
   2   4  18    7.85    0.56   0
   2  -4  18    9.09    0.54   0
   3   4  18   35.54    0.57   0
   3  -4  18   35.38    0.58   0
   4   4  18   29.76    0.56   0
   4  -4  18   34.16    0.57   0
   5  -4  18    0.98    0.59   0
   5   4  18    0.91    0.60   0
   6  -4  18    4.45    0.69   0
   6   4  18    3.77    0.50   0
   6  -4  18    4.26    0.53   0
   6   5 -18    2.17    0.54   0
  -6  -5  18    4.89    0.74   0
   5   5 -18    5.27    0.63   0
  -5  -5  18    6.36    0.65   0
   4   5 -18    7.55    0.59   0
  -4  -5  18    6.58    0.46   0
   3   5 -18    1.35    0.53   0
  -3  -5  18    1.47    0.38   0
  -2  -5  18    0.39    0.51   0
  -2   5  18    0.08    0.67   0
   2   5 -18   -0.17    0.51   0
  -1  -5  18   10.93    0.56   0
  -1   5  18   10.41    0.59   0
   1   5 -18   11.10    0.44   0
   0   5 -18   11.67    0.44   0
   0   5  18   11.32    0.47   0
   0  -5  18   11.48    0.43   0
   1   5  18    2.61    0.39   0
   1  -5  18    3.31    0.52   0
   2  -5  18    3.10    0.38   0
   2   5  18    2.66    0.39   0
   3  -5  18    0.77    0.39   0
   3   5  18    1.52    0.56   0
   4   5  18    1.08    0.57   0
   4  -5  18    0.89    0.61   0
   5   5  18    0.08    0.43   0
   5  -5  18   -0.11    0.45   0
   6  -5  18    0.47    0.74   0
   5   6 -18    2.60    0.67   0
  -5  -6  18    2.25    0.49   0
   4   6 -18    2.01    0.41   0
  -4  -6  18    1.34    0.45   0
   3   6 -18    0.76    0.39   0
  -3  -6  18    0.46    0.39   0
  -2  -6  18    2.41    0.57   0
  -2   6  18    2.34    0.72   0
   2   6 -18    2.19    0.55   0
  -1  -6  18   41.24    0.70   0
   1   6 -18   40.35    0.59   0
  -1   6  18   40.29    0.96   0
   0  -6  18    0.68    0.37   0
   0   6 -18    0.43    0.37   0
   0   6  18    0.86    0.57   0
   1   6  18    0.57    0.58   0
   1  -6  18    1.05    0.37   0
   2   6  18   16.12    0.49   0
   2  -6  18   18.35    0.63   0
   3   6  18    0.92    0.42   0
   3  -6  18    0.63    0.59   0
   4  -6  18   20.17    0.70   0
   4   6  18   18.24    0.69   0
   5  -6  18    0.39    0.51   0
   5   6  18    0.20    0.68   0
   4   7 -18    0.61    0.66   0
  -4  -7  18    0.28    0.67   0
   3   7 -18    4.20    0.48   0
  -3  -7  18    4.97    0.65   0
  -2   7  18    1.44    0.77   0
   2   7 -18    0.93    0.58   0
  -2  -7  18    1.39    0.58   0
  -1  -7  18    2.02    0.41   0
   1   7 -18    1.64    0.56   0
  -1   7  18    1.81    0.57   0
   0  -7  18    0.22    0.55   0
   0   7 -18    0.14    0.57   0
   0   7  18    0.15    0.42   0
   1  -7  18    1.26    0.57   0
   1   7  18    1.05    0.63   0
   2  -7  18    3.27    0.44   0
   2   7  18    3.17    0.61   0
   3   7  18   13.73    0.56   0
   3  -7  18   13.64    0.68   0
   4   7  18    2.83    0.72   0
   4  -7  18    2.50    0.50   0
   3   8 -18    1.18    0.49   0
  -3  -8  18    1.46    0.65   0
  -2  -8  18   -0.02    0.63   0
  -2   8  18   -0.20    0.97   0
   2   8 -18   -0.43    0.62   0
  -1   8  18    1.02    0.80   0
   1   8 -18    1.08    0.43   0
  -1  -8  18    0.91    0.61   0
   0  -8  18    4.39    0.61   0
   0   8 -18    4.33    0.61   0
   0   8  18    4.68    0.66   0
   1  -8  18    0.62    0.43   0
   1   8  18   -0.33    0.66   0
   2  -8  18    0.24    0.63   0
   2   8  18   -0.19    0.64   0
   3  -8  18    0.13    0.67   0
   3   8  18    0.66    0.67   0
  -1   9  18    0.79    0.72   0
   1   9 -18    0.44    0.69   0
  -1  -9  18    0.13    0.66   0
   0   9  18   -0.08    0.71   0
   0   9 -18    0.14    0.47   0
   0  -9  18    1.11    0.65   0
   1  -9  18   -0.12    0.68   0
   1   9  18    0.18    0.70   0
  -7   0  19    0.28    0.92   0
   5   0 -19   10.20    0.80   0
  -5   0  19    9.38    0.67   0
  -3   0  19   13.27    0.61   0
  -1   0  19    8.92    0.55   0
   5   0  19    0.92    0.56   0
  -6  -1  19    2.63    0.69   0
   6   1 -19    2.63    0.83   0
  -6   1  19    2.24    1.05   0
  -5   1  19   20.57    0.95   0
  -5  -1  19   19.98    0.70   0
   5   1 -19   21.05    0.71   0
   4   1 -19    0.15    0.55   0
  -4   1  19    0.33    0.66   0
  -4  -1  19    0.28    0.53   0
   3   1 -19   23.05    0.56   0
  -3  -1  19   23.12    0.66   0
  -3   1  19   22.70    0.67   0
  -2   1  19   16.37    0.60   0
  -2  -1  19   16.28    0.60   0
  -1  -1  19    1.58    0.46   0
  -1   1  19    1.72    0.38   0
   0  -1  19    0.37    0.44   0
   1  -1  19    1.76    0.51   0
   3   1  19    2.84    0.38   0
   4   1  19   21.19    0.51   0
   5  -1  19   12.17    0.61   0
   5   1  19   10.75    0.45   0
   6  -1  19    0.93    0.64   0
   6   1  19    0.99    0.63   0
  -6  -2  19    1.02    0.66   0
   6   2 -19    0.44    0.64   0
  -5  -2  19    1.07    0.57   0
   5   2 -19    1.30    0.60   0
   4   2 -19    0.38    0.57   0
  -4   2  19    0.24    0.86   0
  -4  -2  19    0.48    0.55   0
  -3  -2  19   40.87    0.71   0
  -3   2  19   43.15    1.05   0
   3   2 -19   44.74    0.74   0
  -2  -2  19    2.74    0.36   0
  -2   2  19    3.19    0.52   0
   2   2 -19    2.92    0.36   0
  -1   2  19    5.03    0.53   0
  -1  -2  19    4.92    0.45   0
   0  -2  19    2.42    0.36   0
   1  -2  19    4.54    0.51   0
   1   2  19    5.38    0.39   0
   2   2  19   40.50    0.73   0
   2  -2  19   48.87    0.61   0
   3   2  19   33.49    0.66   0
   3  -2  19   32.66    0.65   0
   4   2  19    2.84    0.56   0
   4  -2  19    3.04    0.41   0
   5   2  19    0.49    0.58   0
   5  -2  19    1.80    0.58   0
   6  -2  19    3.75    0.63   0
   6   2  19    3.16    0.65   0
  -6  -3  19    1.97    0.69   0
   6   3 -19    1.37    0.50   0
  -5  -3  19    2.10    0.62   0
   5   3 -19    1.79    0.62   0
   4   3 -19    0.54    0.54   0
  -4  -3  19    0.35    0.55   0
  -3  -3  19    0.21    0.51   0
   3   3 -19    0.25    0.51   0
  -3   3  19    0.20    0.74   0
  -3   3  19    0.18    0.73   0
  -2   3  19   38.51    0.84   0
  -2   3  19   37.77    0.94   0
  -2  -3  19   39.81    0.68   0
   2   3 -19   38.14    0.69   0
  -1   3  19    5.35    0.55   0
   1   3 -19    4.94    0.51   0
  -1  -3  19    5.32    0.39   0
   0   3  19   75.81    0.81   0
   0  -3  19   77.93    0.73   0
   1   3  19   20.86    0.61   0
   1  -3  19   21.29    0.47   0
   2   3  19   32.87    0.66   0
   2  -3  19   31.06    0.54   0
   3   3  19    5.82    0.56   0
   3  -3  19    7.01    0.54   0
   4  -3  19   14.62    0.61   0
   4   3  19   12.37    0.61   0
   5  -3  19   -0.12    0.41   0
   5   3  19    0.37    0.41   0
   6   3  19    4.18    0.68   0
   6  -3  19    5.23    0.69   0
   6  -3  19    5.61    0.53   0
  -6  -4  19    1.26    0.71   0
   6   4 -19    1.21    0.71   0
   5   4 -19   11.15    0.67   0
  -5  -4  19    9.96    0.50   0
   4   4 -19   -0.03    0.54   0
  -4  -4  19    0.62    0.41   0
   3   4 -19    0.77    0.37   0
  -3  -4  19    0.48    0.53   0
  -2   4  19   20.47    0.86   0
  -2  -4  19   18.97    0.58   0
  -2   4  19   18.60    0.87   0
   2   4 -19   19.97    0.59   0
  -1   4  19    3.40    0.55   0
   1   4 -19    3.35    0.52   0
  -1  -4  19    3.85    0.51   0
   0   4  19    4.39    0.55   0
   0  -4  19    4.96    0.52   0
   1  -4  19   28.54    0.63   0
   1   4  19   28.51    0.66   0
   2   4  19   86.63    0.76   0
   2  -4  19   87.04    0.83   0
   3   4  19   78.02    0.76   0
   3  -4  19   88.23    0.88   0
   4   4  19    7.02    0.45   0
   4  -4  19    7.33    0.56   0
   5  -4  19    0.95    0.61   0
   5   4  19    0.62    0.62   0
   6  -4  19    0.20    0.49   0
   6   4  19    0.43    0.66   0
   6  -4  19   -0.28    0.71   0
   5   5 -19    0.76    0.66   0
  -5  -5  19    0.45    0.64   0
   4   5 -19    3.90    0.62   0
  -4  -5  19    4.56    0.45   0
   3   5 -19    0.07    0.53   0
  -3  -5  19    0.11    0.56   0
  -2  -5  19    2.83    0.38   0
   2   5 -19    3.27    0.54   0
  -2   5  19    2.95    0.69   0
  -2   5  19    3.13    0.69   0
  -1  -5  19    9.36    0.42   0
  -1   5  19    9.02    0.60   0
   1   5 -19    9.71    0.44   0
   0   5  19    1.17    0.53   0
   0  -5  19    0.01    0.53   0
   0   5 -19    0.78    0.53   0
   1   5  19   -0.03    0.37   0
   1  -5  19    0.23    0.53   0
   2  -5  19   53.02    0.65   0
   2   5  19   51.67    0.67   0
   3  -5  19   15.38    0.63   0
   3   5  19   15.29    0.62   0
   4  -5  19    6.64    0.46   0
   4   5  19    7.19    0.62   0
   5   5  19    7.16    0.52   0
   5  -5  19    9.22    0.56   0
   5   6 -19    2.67    0.69   0
  -5  -6  19    1.88    0.50   0
   4   6 -19    4.26    0.47   0
  -4  -6  19    4.20    0.45   0
   3   6 -19    2.42    0.42   0
  -3  -6  19    2.70    0.57   0
  -2  -6  19    0.19    0.39   0
  -2   6  19    0.32    0.71   0
   2   6 -19   -0.19    0.55   0
  -1  -6  19    4.21    0.41   0
  -1   6  19    4.10    0.60   0
   1   6 -19    5.02    0.54   0
   0   6 -19    1.29    0.38   0
   0  -6  19    1.15    0.55   0
   0   6  19    1.28    0.57   0
   1   6  19    2.60    0.42   0
   1  -6  19    2.85    0.55   0
   2   6  19    5.00    0.45   0
   2  -6  19    2.61    0.41   0
   3   6  19    0.91    0.59   0
   3  -6  19    1.55    0.43   0
   4  -6  19    4.17    0.64   0
   4   6  19    2.37    0.66   0
   5  -6  19   11.44    0.80   0
   5   6  19   11.06    0.73   0
   4   7 -19    2.33    0.66   0
  -4  -7  19    1.50    0.66   0
   3   7 -19    1.83    0.44   0
  -3  -7  19    2.27    0.64   0
   2   7 -19    0.84    0.60   0
  -2   7  19    0.84    0.77   0
  -2  -7  19    0.56    0.58   0
  -1  -7  19    1.09    0.59   0
   1   7 -19    1.69    0.57   0
  -1   7  19    1.56    0.72   0
   0  -7  19    2.55    0.58   0
   0   7  19    2.00    0.61   0
   0   7 -19    2.47    0.41   0
   1  -7  19    2.04    0.59   0
   1   7  19    1.99    0.63   0
   2  -7  19    0.40    0.61   0
   2   7  19    0.71    0.59   0
   3   7  19   -0.00    0.43   0
   3  -7  19   -0.13    0.44   0
   4   7  19    1.27    0.65   0
   4  -7  19    0.69    0.69   0
  -3  -8  19    4.43    0.68   0
   3   8 -19    2.16    0.69   0
   2   8 -19    0.44    0.47   0
  -2   8  19    0.22    0.83   0
  -2  -8  19    0.35    0.65   0
  -1   8  19   -0.25    0.65   0
   1   8 -19    0.31    0.62   0
  -1  -8  19    0.06    0.44   0
   0  -8  19    0.83    0.43   0
   0   8 -19    0.72    0.46   0
   0   8  19    0.98    0.63   0
   1  -8  19    1.09    0.59   0
   1   8  19    1.77    0.69   0
   2  -8  19    5.78    0.68   0
   2   8  19    4.95    0.68   0
   3  -8  19    1.46    0.70   0
   3   8  19    1.05    0.65   0
  -1  -9  19    0.21    0.68   0
   0   9  19    0.33    0.73   0
   0   9 -19    0.04    0.69   0
   0  -9  19    0.24    0.48   0
   1  -9  19    0.12    0.48   0
  -6   0  20    1.06    0.80   0
  -4   0  20   75.74    1.01   0
  -2   0  20    1.47    0.53   0
   0   0  20   68.47    0.77   0
   4   0  20   22.06    0.62   0
   6   0  20    2.04    0.65   0
  -6   1  20    0.53    1.17   0
  -6  -1  20    0.26    0.67   0
   6   1 -20    0.33    0.66   0
  -5   1  20    4.39    0.86   0
  -5  -1  20    4.44    0.61   0
   5   1 -20    4.40    0.61   0
   4   1 -20   22.18    0.71   0
  -4   1  20   20.89    0.76   0
  -4  -1  20   20.66    0.68   0
  -3  -1  20   28.98    0.72   0
  -3   1  20   29.82    0.83   0
   3   1 -20   32.69    0.73   0
  -2   1  20    0.73    0.51   0
  -2  -1  20    0.74    0.48   0
  -1  -1  20    1.54    0.46   0
  -1   1  20    1.82    0.48   0
   0  -1  20   11.95    0.41   0
   1  -1  20    1.55    0.49   0
   2  -1  20   45.86    0.70   0
   3   1  20    5.12    0.53   0
   4   1  20   -0.57    0.54   0
   5   1  20    8.24    0.60   0
   5  -1  20    8.04    0.46   0
   6  -1  20    0.08    0.61   0
   6   1  20    0.40    0.46   0
   6   2 -20   -0.21    0.64   0
  -6  -2  20    0.25    0.68   0
   5   2 -20    4.83    0.48   0
  -5  -2  20    5.98    0.62   0
   4   2 -20    9.41    0.62   0
  -4   2  20    9.25    0.94   0
  -4  -2  20    9.77    0.61   0
  -3  -2  20   37.91    0.70   0
   3   2 -20   36.48    0.72   0
  -3   2  20   36.02    1.00   0
   2   2 -20    3.43    0.51   0
  -2   2  20    3.99    0.53   0
  -2  -2  20    4.12    0.51   0
  -1   2  20    2.58    0.49   0
  -1  -2  20    2.43    0.35   0
   0  -2  20   30.06    0.53   0
   1  -2  20   52.46    0.63   0
   1   2  20   53.64    0.73   0
   2   2  20  409.15    1.49   0
   2  -2  20  416.41    1.45   0
   3   2  20   17.82    0.49   0
   3  -2  20   19.71    0.60   0
   4   2  20    0.82    0.54   0
   4  -2  20    0.44    0.38   0
   5   2  20    0.62    0.58   0
   5  -2  20    1.28    0.59   0
   6  -2  20    1.46    0.66   0
   6   2  20    1.84    0.47   0
  -6  -3  20    2.71    0.71   0
   6   3 -20    3.71    0.70   0
  -5  -3  20   21.51    0.75   0
   5   3 -20   21.46    0.73   0
   4   3 -20   -0.00    0.56   0
  -4  -3  20   -0.06    0.56   0
  -3  -3  20    4.99    0.53   0
  -3   3  20    5.43    0.83   0
  -3   3  20    5.51    0.82   0
   3   3 -20    5.77    0.41   0
  -2   3  20    0.50    0.65   0
   2   3 -20    0.24    0.48   0
  -2  -3  20    0.45    0.49   0
  -2   3  20    0.64    0.55   0
   1   3 -20   -0.17    0.50   0
  -1   3  20    0.10    0.52   0
  -1  -3  20    0.34    0.48   0
   0   3  20   43.37    0.76   0
   0  -3  20   43.93    0.59   0
   1   3  20   17.60    0.60   0
   1  -3  20   18.30    0.58   0
   2   3  20   27.16    0.65   0
   2  -3  20   26.92    0.63   0
   3   3  20   44.65    0.60   0
   3  -3  20   47.37    0.61   0
   4   3  20    2.35    0.41   0
   4  -3  20    3.67    0.43   0
   5  -3  20    1.61    0.60   0
   5   3  20    0.60    0.60   0
   6  -3  20    3.60    0.69   0
   6   3  20    3.52    0.51   0
   6  -3  20    3.95    0.71   0
  -6  -4  20    1.36    0.50   0
   6   4 -20    2.62    0.72   0
  -5  -4  20    1.03    0.44   0
   5   4 -20    0.63    0.46   0
  -4  -4  20    2.62    0.59   0
   4   4 -20    1.94    0.43   0
  -3  -4  20    3.45    0.54   0
   3   4 -20    2.93    0.39   0
  -2  -4  20   36.70    0.58   0
  -2   4  20   36.14    0.99   0
   2   4 -20   38.50    0.68   0
  -2   4  20   39.53    0.97   0
  -1   4  20    0.67    0.54   0
  -1  -4  20    0.14    0.50   0
   1   4 -20    0.22    0.36   0
   0   4  20   13.77    0.62   0
   0  -4  20   12.63    0.56   0
   1  -4  20    5.46    0.53   0
   1   4  20    4.53    0.55   0
   2   4  20    1.08    0.39   0
   2  -4  20    1.07    0.55   0
   3   4  20   16.00    0.63   0
   3  -4  20   17.77    0.63   0
   4   4  20   21.96    0.66   0
   4  -4  20   22.45    0.66   0
   5  -4  20    2.57    0.44   0
   5   4  20    2.14    0.45   0
   6  -4  20    1.24    0.69   0
   6   4  20    2.29    0.69   0
   6  -4  20    1.58    0.72   0
  -5  -5  20    1.68    0.47   0
   5   5 -20    1.46    0.47   0
   4   5 -20    5.94    0.60   0
  -4  -5  20    4.18    0.45   0
  -3  -5  20    8.14    0.59   0
   3   5 -20    9.04    0.59   0
  -2  -5  20    1.20    0.38   0
  -2   5  20    1.30    0.69   0
   2   5 -20    1.37    0.54   0
  -2   5  20    1.56    0.70   0
   1   5 -20   23.04    0.52   0
  -1  -5  20   22.62    0.63   0
  -1   5  20   22.30    0.85   0
   0   5  20   28.78    0.72   0
   0  -5  20   26.76    0.53   0
   1   5  20   12.24    0.48   0
   1  -5  20   13.31    0.45   0
   2  -5  20    3.97    0.40   0
   2   5  20    3.92    0.57   0
   3  -5  20   20.16    0.65   0
   3   5  20   19.81    0.65   0
   4  -5  20    0.73    0.42   0
   4   5  20    0.07    0.58   0
   5   5  20    6.92    0.68   0
   5  -5  20    6.40    0.71   0
  -5  -6  20    0.14    0.70   0
   5   6 -20    0.88    0.67   0
  -4  -6  20    1.94    0.64   0
   4   6 -20    2.60    0.65   0
  -3  -6  20    1.02    0.60   0
   3   6 -20    0.97    0.39   0
  -2  -6  20    1.52    0.42   0
   2   6 -20    2.41    0.58   0
  -2   6  20    2.44    0.86   0
   1   6 -20   12.14    0.60   0
  -1  -6  20   11.61    0.46   0
  -1   6  20   12.62    0.66   0
   0  -6  20    1.38    0.39   0
   0   6  20    1.29    0.41   0
   0   6 -20    1.63    0.55   0
   1   6  20   -0.09    0.42   0
   1  -6  20   -0.18    0.54   0
   2   6  20    2.46    0.44   0
   2  -6  20    3.24    0.58   0
   3   6  20    8.18    0.62   0
   3  -6  20    5.36    0.46   0
   4  -6  20    0.31    0.65   0
   4   6  20    0.11    0.47   0
   5  -6  20    2.59    0.75   0
   5   6  20    1.99    0.52   0
  -4  -7  20    0.06    0.68   0
   4   7 -20    0.75    0.66   0
  -3  -7  20    4.43    0.64   0
   3   7 -20    3.99    0.48   0
  -2   7  20    2.47    0.82   0
   2   7 -20    2.09    0.62   0
  -2  -7  20    3.09    0.46   0
  -1  -7  20    0.06    0.40   0
  -1   7  20    0.12    0.61   0
   1   7 -20   -0.03    0.41   0
   0  -7  20    0.15    0.41   0
   0   7  20    0.02    0.62   0
   0   7 -20    0.48    0.59   0
   1  -7  20   20.08    0.57   0
   1   7  20   24.06    0.74   0
   2  -7  20    1.09    0.42   0
   2   7  20    0.68    0.62   0
   3   7  20    0.25    0.63   0
   3  -7  20    0.28    0.65   0
   4   7  20    1.89    0.51   0
   4  -7  20    1.57    0.71   0
  -3  -8  20    0.23    0.50   0
   2   8 -20    1.63    0.66   0
  -2   8  20    1.10    0.86   0
  -2  -8  20    1.36    0.47   0
  -1   8  20    1.78    0.67   0
   1   8 -20    1.60    0.43   0
  -1  -8  20    1.68    0.65   0
   0  -8  20    0.83    0.65   0
   0   8 -20    0.54    0.63   0
   0   8  20    0.88    0.65   0
   1  -8  20    2.66    0.49   0
   1   8  20    3.58    0.69   0
   2  -8  20    0.19    0.47   0
   2   8  20   -0.32    0.48   0
   3  -8  20    0.99    0.72   0
  -5   0  21   10.71    0.83   0
  -3   0  21    1.42    0.52   0
  -1   0  21   30.17    0.68   0
   1   0  21 1127.88    2.46   0
   5   0  21    2.28    0.59   0
  -6   1  21    5.30    1.30   0
  -6  -1  21    4.97    0.88   0
   6   1 -21    4.43    0.73   0
  -5   1  21    0.85    0.73   0
  -5  -1  21    0.69    0.59   0
   5   1 -21    0.71    0.61   0
   4   1 -21   17.56    0.71   0
  -4   1  21   16.25    0.71   0
  -4  -1  21   16.24    0.68   0
  -3  -1  21    0.21    0.54   0
  -3   1  21    0.21    0.49   0
  -2   1  21    1.81    0.53   0
  -2  -1  21    0.95    0.50   0
  -1  -1  21    0.06    0.47   0
  -1   1  21    0.42    0.48   0
   0  -1  21   27.93    0.60   0
   0   1  21   28.86    0.52   0
   1  -1  21  141.18    1.01   0
   2  -1  21    0.10    0.51   0
   3   1  21    6.52    0.58   0
   4   1  21    0.23    0.37   0
   5   1  21    0.25    0.42   0
   5  -1  21    0.57    0.42   0
   6  -1  21    4.14    0.49   0
   6   1  21    3.97    0.68   0
  -6  -2  21    1.44    0.69   0
   6   2 -21    1.64    0.69   0
   5   2 -21   13.73    0.69   0
  -5  -2  21   12.38    0.70   0
  -4   2  21    1.46    0.82   0
   4   2 -21    1.29    0.38   0
  -4  -2  21    1.34    0.54   0
  -3  -2  21   14.39    0.47   0
  -3   2  21   14.00    0.77   0
   3   2 -21   15.02    0.60   0
  -2   2  21    0.42    0.49   0
  -2  -2  21    0.59    0.35   0
  -1   2  21    0.49    0.51   0
  -1  -2  21   -0.15    0.33   0
   0  -2  21   56.83    0.75   0
   1  -2  21   54.99    0.73   0
   1   2  21   54.60    0.78   0
   2   2  21   10.59    0.44   0
   2  -2  21    9.84    0.56   0
   3   2  21  135.78    0.98   0
   3  -2  21  140.02    0.98   0
   4   2  21    0.98    0.55   0
   4  -2  21    0.48    0.53   0
   5   2  21    0.73    0.61   0
   5  -2  21    0.37    0.59   0
   5  -2  21   -0.18    0.61   0
   6  -2  21    2.12    0.49   0
   6  -2  21    0.48    0.69   0
   6   2  21    4.19    0.67   0
   6   3 -21    0.34    0.69   0
  -6  -3  21    0.21    0.49   0
   5   3 -21   -0.12    0.67   0
  -5  -3  21   -0.37    0.68   0
   4   3 -21    3.52    0.59   0
  -4  -3  21    3.56    0.58   0
  -3  -3  21    1.16    0.53   0
  -3   3  21    1.22    0.78   0
  -3   3  21    1.20    0.76   0
   3   3 -21    1.42    0.51   0
  -2   3  21    3.98    0.62   0
  -2  -3  21    4.03    0.52   0
   2   3 -21    4.28    0.39   0
  -2   3  21    4.41    0.61   0
  -1   3  21    0.94    0.53   0
  -1  -3  21    0.97    0.49   0
   0   3  21    1.22    0.39   0
   0  -3  21    1.42    0.35   0
   1   3  21   26.88    0.54   0
   1  -3  21   27.04    0.61   0
   2   3  21   32.11    0.54   0
   2  -3  21   31.16    0.54   0
   3   3  21    1.46    0.53   0
   3  -3  21    0.87    0.54   0
   4   3  21    8.88    0.59   0
   4  -3  21    9.52    0.61   0
   5  -3  21    1.02    0.61   0
   5   3  21   -0.23    0.62   0
   6   3  21    0.04    0.67   0
   6  -3  21    0.76    0.50   0
   6  -3  21    0.35    0.68   0
  -5  -4  21    6.24    0.66   0
   5   4 -21    6.15    0.65   0
   4   4 -21    0.20    0.56   0
  -4  -4  21    0.57    0.58   0
  -3  -4  21    2.51    0.56   0
   3   4 -21    2.34    0.54   0
   2   4 -21    8.52    0.56   0
  -2  -4  21    7.51    0.55   0
  -2   4  21    7.81    0.76   0
  -2   4  21    8.45    0.61   0
  -1   4  21    3.72    0.57   0
  -1  -4  21    3.23    0.39   0
   1   4 -21    4.15    0.40   0
   0   4  21    0.10    0.55   0
   0  -4  21   -0.32    0.38   0
   1  -4  21    4.69    0.53   0
   1   4  21    3.75    0.55   0
   2   4  21   55.23    0.75   0
   2  -4  21   54.24    0.64   0
   3   4  21    0.96    0.38   0
   3  -4  21    0.02    0.52   0
   4   4  21   14.66    0.51   0
   4  -4  21   13.56    0.50   0
   5  -4  21    2.31    0.62   0
   5   4  21    1.10    0.62   0
  -5  -5  21    2.72    0.68   0
   5   5 -21    2.20    0.50   0
  -4  -5  21    6.51    0.63   0
   4   5 -21    7.83    0.64   0
   3   5 -21    0.53    0.55   0
  -3  -5  21    0.96    0.56   0
  -2  -5  21    0.08    0.53   0
  -2   5  21    0.37    0.70   0
  -2   5  21    0.39    0.70   0
   2   5 -21    0.53    0.51   0
  -1  -5  21   18.65    0.49   0
  -1   5  21   17.91    0.68   0
   1   5 -21   19.44    0.64   0
   0   5  21   12.90    0.66   0
   0  -5  21   11.22    0.44   0
   1   5  21    1.49    0.59   0
   1  -5  21    0.59    0.39   0
   2  -5  21   10.22    0.58   0
   2   5  21   10.30    0.62   0
   3  -5  21    2.81    0.42   0
   3   5  21    3.08    0.43   0
   4  -5  21    1.71    0.43   0
   4   5  21    1.72    0.45   0
   5   5  21    1.12    0.47   0
   5  -5  21    1.09    0.66   0
  -4  -6  21    1.72    0.66   0
   4   6 -21    0.85    0.46   0
   3   6 -21    0.25    0.42   0
  -3  -6  21    0.07    0.42   0
  -2  -6  21    3.60    0.60   0
   2   6 -21    3.88    0.58   0
  -2   6  21    3.05    0.77   0
  -2   6  21    3.70    0.79   0
  -1  -6  21    3.54    0.58   0
   1   6 -21    3.03    0.59   0
  -1   6  21    2.60    0.73   0
   0   6 -21    7.41    0.46   0
   0  -6  21    7.06    0.61   0
   0   6  21    7.65    0.65   0
   1   6  21    4.55    0.61   0
   1  -6  21    5.14    0.43   0
   2   6  21    0.52    0.60   0
   2  -6  21    0.91    0.58   0
   3   6  21    0.31    0.44   0
   3  -6  21    0.36    0.61   0
   4  -6  21    1.14    0.47   0
   4   6  21    1.45    0.66   0
  -4  -7  21    2.15    0.51   0
   3   7 -21    1.79    0.64   0
  -3  -7  21    3.23    0.47   0
  -2   7  21    5.05    0.84   0
   2   7 -21    4.73    0.46   0
  -2  -7  21    5.44    0.64   0
  -1  -7  21    3.44    0.63   0
   1   7 -21    4.75    0.62   0
  -1   7  21    3.90    0.67   0
   0  -7  21   -0.24    0.59   0
   0   7 -21    0.23    0.39   0
   0   7  21    0.03    0.61   0
   1  -7  21   -0.08    0.41   0
   1   7  21    0.57    0.65   0
   2  -7  21    9.95    0.67   0
   2   7  21    7.01    0.50   0
   3   7  21    1.11    0.65   0
   3  -7  21   -0.21    0.66   0
   2   8 -21    0.83    0.68   0
  -2   8  21    1.03    0.88   0
  -2  -8  21    0.99    0.68   0
  -1   8  21    0.15    0.68   0
   1   8 -21    0.40    0.66   0
  -1  -8  21   -0.16    0.46   0
   0  -8  21    0.25    0.46   0
   0   8 -21   -0.16    0.63   0
   0   8  21    0.50    0.66   0
   1  -8  21    0.59    0.66   0
   1   8  21    0.96    0.70   0
   2  -8  21    0.45    0.67   0
   2   8  21    1.46    0.50   0
  -6   0  22    1.12    0.85   0
  -4   0  22   39.70    0.83   0
  -2   0  22   16.42    0.63   0
   0   0  22    7.06    0.53   0
   4   0  22    1.00    0.40   0
   6   0  22    0.38    0.44   0
  -6   1  22    2.80    1.33   0
  -6  -1  22    1.86    0.71   0
   6   1 -22    2.85    0.71   0
   5   1 -22    1.51    0.61   0
  -5   1  22    1.50    0.76   0
  -5  -1  22    1.92    0.63   0
  -4   1  22    0.16    0.67   0
  -4  -1  22   -0.19    0.56   0
  -3  -1  22    4.54    0.56   0
  -3   1  22    4.25    0.69   0
  -2   1  22    1.64    0.54   0
  -2  -1  22    0.81    0.36   0
  -1  -1  22    0.16    0.36   0
  -1   1  22    0.08    0.49   0
   0   1  22  126.24    1.01   0
   0  -1  22  120.50    0.87   0
   1  -1  22   31.99    0.55   0
   2  -1  22   11.41    0.56   0
   3   1  22    0.59    0.56   0
   4   1  22    5.02    0.43   0
   5   1  22    7.27    0.61   0
   5  -1  22    6.66    0.63   0
   6  -1  22    0.70    0.68   0
   6   1  22    0.63    0.68   0
  -6  -2  22    6.62    0.78   0
   6   2 -22    5.74    0.76   0
  -5  -2  22    3.36    0.65   0
   5   2 -22    3.27    0.64   0
   4   2 -22    0.85    0.61   0
  -4   2  22    1.44    0.71   0
  -4  -2  22    1.24    0.60   0
  -3  -2  22   22.41    0.65   0
  -3   2  22   21.34    0.73   0
   3   2 -22   22.28    0.55   0
  -2   2  22    3.40    0.55   0
  -2  -2  22    4.30    0.54   0
  -1   2  22   27.29    0.57   0
  -1  -2  22   26.02    0.61   0
   0  -2  22  192.60    1.12   0
   1  -2  22  326.14    1.31   0
   1   2  22  339.81    1.47   0
   2   2  22    1.85    0.51   0
   2  -2  22    2.02    0.51   0
   3   2  22   28.84    0.54   0
   3  -2  22   27.19    0.65   0
   4   2  22    2.99    0.42   0
   4  -2  22    3.12    0.55   0
   5  -2  22    0.49    0.59   0
   5   2  22   -0.08    0.43   0
   5  -2  22    0.30    0.61   0
   6  -2  22    3.06    0.50   0
   6  -2  22    3.16    0.69   0
   6   2  22    1.93    0.50   0
   6   3 -22    3.75    0.74   0
  -6  -3  22    3.33    0.77   0
   5   3 -22   13.23    0.73   0
  -5  -3  22   12.50    0.57   0
   4   3 -22    0.65    0.55   0
  -4  -3  22    0.54    0.39   0
  -3  -3  22    4.12    0.39   0
  -3   3  22    3.40    0.74   0
   3   3 -22    3.72    0.56   0
  -3   3  22    3.73    0.73   0
  -2   3  22    0.65    0.54   0
  -2  -3  22    0.16    0.51   0
   2   3 -22    0.43    0.35   0
  -2   3  22   -0.02    0.67   0
  -1   3  22   54.61    0.85   0
  -1   3  22   56.02    0.87   0
  -1  -3  22   54.52    0.75   0
   0   3  22   29.14    0.69   0
   0  -3  22   27.93    0.51   0
   1   3  22   17.51    0.63   0
   1  -3  22   17.62    0.46   0
   2   3  22   16.94    0.59   0
   2  -3  22   15.30    0.61   0
   3   3  22    5.83    0.58   0
   3  -3  22    7.57    0.41   0
   4   3  22    9.19    0.47   0
   4  -3  22    9.98    0.61   0
   5   3  22    1.07    0.63   0
   5  -3  22    1.25    0.45   0
   6   3  22    1.82    0.71   0
   6  -3  22    2.74    0.73   0
   6  -3  22    1.31    0.73   0
   5   4 -22    1.71    0.66   0
  -5  -4  22    0.60    0.65   0
   4   4 -22    2.51    0.61   0
  -4  -4  22    3.56    0.61   0
  -3  -4  22    4.11    0.40   0
  -3   4  22    3.90    1.06   0
  -3   4  22    3.53    1.14   0
   3   4 -22    4.17    0.58   0
  -2  -4  22    0.67    0.37   0
  -2   4  22    0.47    0.56   0
  -2   4  22    0.52    0.67   0
   2   4 -22    0.97    0.55   0
  -1   4  22   60.45    0.92   0
  -1  -4  22   58.94    0.76   0
   1   4 -22   61.17    0.68   0
   0   4  22    4.11    0.60   0
   0  -4  22    3.16    0.41   0
   1  -4  22   15.71    0.60   0
   1   4  22   15.89    0.64   0
   2   4  22    2.39    0.39   0
   2  -4  22    3.49    0.40   0
   3   4  22    0.72    0.56   0
   3  -4  22    1.46    0.38   0
   4   4  22    6.47    0.60   0
   4  -4  22    6.10    0.62   0
   5  -4  22    2.02    0.66   0
   5   4  22    2.30    0.48   0
  -5  -5  22    3.35    0.69   0
   5   5 -22    2.40    0.69   0
   4   5 -22    6.13    0.46   0
  -4  -5  22    6.19    0.63   0
   3   5 -22    1.73    0.59   0
  -3  -5  22    2.25    0.42   0
   2   5 -22    1.13    0.55   0
  -2   5  22    1.01    0.70   0
  -2  -5  22    0.83    0.39   0
  -2   5  22    0.92    0.71   0
  -1  -5  22    3.86    0.56   0
  -1   5  22    3.65    0.60   0
   1   5 -22    4.01    0.58   0
   0   5  22   22.52    0.69   0
   0  -5  22   23.73    0.64   0
   1   5  22   10.07    0.61   0
   1  -5  22    9.51    0.59   0
   2  -5  22    8.24    0.59   0
   2   5  22    7.28    0.47   0
   3  -5  22    8.13    0.47   0
   3   5  22    8.31    0.65   0
   4  -5  22    1.29    0.65   0
   4   5  22    1.56    0.61   0
   5   5  22    1.86    0.66   0
   5  -5  22    1.78    0.71   0
  -4  -6  22    1.88    0.47   0
   4   6 -22    1.69    0.48   0
   3   6 -22    0.06    0.62   0
  -3  -6  22    0.35    0.62   0
  -2  -6  22    0.67    0.42   0
  -2   6  22    0.13    0.76   0
   2   6 -22    1.00    0.58   0
  -2   6  22    0.19    0.76   0
  -1  -6  22   -0.17    0.42   0
  -1   6  22    0.06    0.62   0
   1   6 -22    0.44    0.40   0
   0  -6  22    1.38    0.41   0
   0   6  22    1.86    0.61   0
   1   6  22   14.34    0.69   0
   1  -6  22   14.90    0.62   0
   2   6  22    0.11    0.59   0
   2  -6  22   -0.45    0.59   0
   3   6  22   -0.23    0.61   0
   3  -6  22   -0.33    0.62   0
   4  -6  22    1.32    0.47   0
   4   6  22    0.70    0.70   0
   3   7 -22    0.36    0.63   0
  -3  -7  22    0.24    0.65   0
  -2   7  22    3.39    0.97   0
  -2   7  22    2.59    0.84   0
   2   7 -22    2.52    0.48   0
  -2  -7  22    2.62    0.46   0
  -1  -7  22    0.04    0.45   0
   1   7 -22    0.31    0.62   0
  -1   7  22    0.06    0.80   0
   0  -7  22    3.67    0.62   0
   0   7  22    3.55    0.67   0
   1  -7  22   12.10    0.67   0
   1   7  22   12.75    0.72   0
   2  -7  22    0.71    0.64   0
   2   7  22    0.97    0.65   0
   3   7  22   -0.08    0.48   0
   3  -7  22   -0.14    0.46   0
  -2   8  22    0.19    1.02   0
   2   8 -22    0.19    0.49   0
  -2  -8  22    0.10    0.49   0
  -1  -8  22    0.63    0.69   0
  -1   8  22    0.39    0.70   0
   1   8 -22    0.62    0.48   0
   0  -8  22    0.08    0.67   0
   0   8  22    0.24    0.69   0
   1  -8  22   -0.01    0.48   0
   1   8  22    0.57    0.70   0
   2  -8  22   -0.15    0.66   0
   2   8  22    0.34    0.71   0
  -5   0  23    1.51    0.62   0
  -3   0  23    3.99    0.56   0
  -1   0  23    3.24    0.51   0
   1   0  23   19.94    0.61   0
   5   0  23    0.09    0.61   0
  -6   1  23    1.18    1.34   0
  -6  -1  23    1.14    0.74   0
  -5   1  23   -0.03    0.77   0
  -5  -1  23    0.09    0.61   0
  -4   1  23    3.76    0.60   0
  -4  -1  23    4.05    0.59   0
  -3  -1  23    0.09    0.37   0
  -3   1  23    0.32    0.54   0
  -2   1  23   12.48    0.60   0
  -2  -1  23   12.06    0.60   0
  -1   1  23   71.68    0.86   0
  -1  -1  23   70.39    0.83   0
   0   1  23  154.11    1.09   0
   0  -1  23  149.27    1.03   0
   1  -1  23   54.42    0.62   0
   2  -1  23    1.57    0.53   0
   3   1  23    1.40    0.56   0
   4   1  23    3.27    0.58   0
   5   1  23    0.53    0.62   0
   5  -1  23    0.67    0.60   0
   6  -1  23    0.15    0.70   0
   6   1  23    0.75    0.50   0
   6   2 -23    0.24    0.71   0
  -6  -2  23   -0.27    0.69   0
   5   2 -23    0.50    0.45   0
  -5  -2  23    0.70    0.64   0
   4   2 -23    6.06    0.45   0
  -4   2  23    6.54    0.89   0
  -4  -2  23    5.53    0.62   0
  -3  -2  23    1.77    0.52   0
  -3   2  23    1.37    0.67   0
  -2   2  23    8.65    0.59   0
  -2  -2  23   10.12    0.57   0
  -1   2  23    1.54    0.54   0
  -1  -2  23    1.00    0.49   0
   0  -2  23   83.10    0.74   0
   1  -2  23  100.53    0.88   0
   1   2  23  107.44    0.96   0
   2   2  23    0.77    0.54   0
   2  -2  23    1.14    0.38   0
   3   2  23   21.06    0.51   0
   3  -2  23   21.00    0.50   0
   4  -2  23    0.67    0.57   0
   4   2  23    0.14    0.58   0
   5   2  23    0.37    0.63   0
   5  -2  23    0.14    0.62   0
   5  -2  23    1.01    0.60   0
   6  -2  23    2.81    0.70   0
   6   2  23    3.40    0.70   0
   6  -2  23    2.30    0.51   0
  -5  -3  23    1.34    0.66   0
   5   3 -23    1.46    0.68   0
   4   3 -23    4.36    0.60   0
  -4  -3  23    3.70    0.64   0
  -3   3  23    0.88    0.71   0
  -3  -3  23    1.17    0.53   0
  -3   3  23    0.64    0.70   0
   3   3 -23    0.78    0.57   0
  -2   3  23    0.94    0.52   0
  -2  -3  23    0.63    0.51   0
   2   3 -23    0.75    0.39   0
  -2   3  23    0.58    0.62   0
  -1   3  23   77.97    0.95   0
  -1  -3  23   75.76    0.74   0
  -1   3  23   80.43    0.95   0
   0   3  23    5.87    0.59   0
   0  -3  23    5.57    0.41   0
   1   3  23    1.99    0.54   0
   1  -3  23    1.54    0.39   0
   2   3  23    0.27    0.54   0
   2  -3  23    0.56    0.51   0
   3   3  23    0.49    0.39   0
   3  -3  23    0.65    0.52   0
   4   3  23    0.31    0.57   0
   4  -3  23    0.19    0.41   0
   5   3  23    2.35    0.47   0
   5  -3  23    2.67    0.65   0
   5   4 -23    1.63    0.50   0
  -5  -4  23    1.62    0.70   0
   4   4 -23    2.08    0.61   0
  -4  -4  23    2.08    0.46   0
   3   4 -23    0.42    0.54   0
  -3  -4  23   -0.44    0.57   0
  -3   4  23    0.11    0.92   0
  -3   4  23   -0.02    0.91   0
   2   4 -23    7.88    0.61   0
  -2   4  23    7.97    0.65   0
  -2   4  23    7.16    0.76   0
  -2  -4  23    7.00    0.61   0
  -1   4  23   27.17    0.75   0
  -1  -4  23   25.67    0.67   0
   0   4  23  171.25    1.26   0
   0  -4  23  145.09    0.92   0
   1  -4  23   -0.04    0.52   0
   1   4  23    0.19    0.53   0
   2   4  23    1.26    0.56   0
   2  -4  23    0.36    0.56   0
   3   4  23    1.73    0.41   0
   3  -4  23    2.13    0.56   0
   4   4  23    0.24    0.43   0
   4  -4  23    1.53    0.60   0
   5   4  23    3.31    0.69   0
   5  -4  23    3.39    0.67   0
   5   5 -23    2.23    0.72   0
  -5  -5  23    2.38    0.51   0
   4   5 -23   -0.10    0.44   0
  -4  -5  23    0.23    0.44   0
   3   5 -23    1.23    0.59   0
  -3  -5  23    1.12    0.59   0
  -2  -5  23    5.85    0.58   0
   2   5 -23    5.10    0.59   0
  -2   5  23    4.64    0.79   0
  -2   5  23    4.83    0.77   0
  -1   5  23    3.73    0.60   0
  -1  -5  23    3.20    0.42   0
   1   5 -23    3.47    0.57   0
   0   5  23   -0.20    0.59   0
   0  -5  23   -0.33    0.57   0
   1   5  23   22.16    0.71   0
   1  -5  23   24.10    0.65   0
   2  -5  23    2.10    0.42   0
   2   5  23    2.69    0.61   0
   3  -5  23    2.96    0.43   0
   3   5  23    2.52    0.45   0
   4   5  23    1.65    0.46   0
   4  -5  23    2.46    0.66   0
   5  -5  23    1.15    0.51   0
   4   6 -23    4.16    0.52   0
  -4  -6  23    4.54    0.71   0
   3   6 -23    2.14    0.63   0
  -3  -6  23    2.43    0.65   0
   2   6 -23    2.16    0.45   0
  -2  -6  23    2.29    0.63   0
  -2   6  23    2.84    0.80   0
  -2   6  23    2.06    0.79   0
  -1  -6  23    7.15    0.48   0
  -1   6  23    8.55    0.67   0
   1   6 -23   10.16    0.64   0
   0  -6  23    3.75    0.43   0
   0   6  23    3.96    0.48   0
   1   6  23    6.39    0.65   0
   1  -6  23    6.29    0.61   0
   2   6  23    0.79    0.43   0
   2  -6  23    0.35    0.40   0
   3   6  23    0.14    0.63   0
   3  -6  23    0.10    0.65   0
   4  -6  23    1.93    0.68   0
   4   6  23    1.62    0.49   0
   3   7 -23    1.15    0.70   0
  -3  -7  23    0.72    0.48   0
   2   7 -23    0.69    0.64   0
  -2   7  23    0.58    0.83   0
  -2   7  23    0.35    0.85   0
  -2  -7  23    0.88    0.66   0
  -1  -7  23    2.23    0.64   0
   1   7 -23    1.36    0.47   0
  -1   7  23    1.53    0.68   0
   0  -7  23   -0.09    0.46   0
   0   7  23    0.25    0.64   0
   1  -7  23    0.80    0.46   0
   1   7  23    0.48    0.51   0
   2  -7  23    9.09    0.54   0
   2   7  23   11.81    0.71   0
   3   7  23   -0.04    0.68   0
   3  -7  23   -0.01    0.47   0
  -1  -8  23    1.23    0.48   0
  -1   8  23    1.20    0.74   0
   1   8 -23    1.15    0.68   0
   0  -8  23    0.64    0.47   0
   0   8  23    0.39    0.69   0
   1  -8  23    1.16    0.69   0
   1   8  23    0.73    0.72   0
  -6   0  24    1.07    0.90   0
  -4   0  24    0.27    0.58   0
  -2   0  24   20.56    0.67   0
   0   0  24   26.39    0.53   0
   4   0  24    2.24    0.42   0
   6   0  24    2.70    0.70   0
  -6  -1  24    1.21    0.87   0
  -5   1  24    3.38    0.83   0
  -5  -1  24    3.32    0.68   0
  -4   1  24    0.18    0.69   0
  -4  -1  24    0.71    0.55   0
  -3  -1  24    8.08    0.63   0
  -3   1  24    8.48    0.61   0
  -2   1  24   94.57    1.01   0
  -2  -1  24   95.14    0.94   0
  -1   1  24   66.43    0.85   0
  -1  -1  24   67.96    0.82   0
   0   1  24    1.16    0.37   0
   0  -1  24    0.91    0.49   0
   1  -1  24    0.13    0.35   0
   2  -1  24    8.46    0.56   0
   3   1  24    3.07    0.57   0
   3  -1  24    2.29    0.55   0
   4   1  24    6.59    0.62   0
   5   1  24    3.68    0.49   0
   5  -1  24    4.40    0.64   0
   6  -1  24    0.36    0.70   0
   6   1  24    0.03    0.68   0
   5   2 -24   -0.05    0.66   0
  -5  -2  24    0.90    0.66   0
   4   2 -24    0.26    0.59   0
  -4   2  24    0.28    0.83   0
  -4  -2  24    0.31    0.60   0
  -3  -2  24    0.63    0.56   0
  -3   2  24    0.21    0.55   0
  -2   2  24    7.44    0.59   0
  -2  -2  24    7.27    0.41   0
  -1   2  24    6.80    0.56   0
  -1  -2  24    6.25    0.40   0
   0  -2  24   12.30    0.56   0
   1  -2  24   61.23    0.77   0
   1   2  24   60.46    0.80   0
   2   2  24   14.29    0.59   0
   2  -2  24   14.10    0.45   0
   3  -2  24    5.05    0.42   0
   3   2  24    4.54    0.42   0
   4   2  24   -0.28    0.60   0
   4  -2  24    0.12    0.58   0
   5   2  24    0.62    0.63   0
   5  -2  24    0.37    0.66   0
   5  -2  24   -0.16    0.46   0
   5   3 -24    0.10    0.65   0
  -5  -3  24    0.46    0.68   0
   4   3 -24    0.68    0.43   0
  -4  -3  24    1.49    0.61   0
  -3   3  24    1.11    0.73   0
  -3  -3  24    1.36    0.39   0
   3   3 -24    1.34    0.40   0
  -3   3  24    0.98    0.72   0
  -2   3  24    0.04    0.68   0
  -2  -3  24   -0.42    0.39   0
  -2   3  24    0.03    0.56   0
  -1   3  24   42.95    0.82   0
  -1  -3  24   40.12    0.59   0
  -1   3  24   42.19    0.70   0
   0   3  24   89.00    0.95   0
   0  -3  24   87.49    0.76   0
   1   3  24    3.90    0.58   0
   1  -3  24    4.47    0.53   0
   2   3  24    0.42    0.55   0
   2  -3  24    0.20    0.53   0
   3   3  24   14.03    0.62   0
   3  -3  24   14.76    0.62   0
   4   3  24    4.07    0.60   0
   4  -3  24    3.58    0.61   0
   5   3  24    8.19    0.70   0
   5  -3  24    7.35    0.68   0
  -5  -4  24    1.77    0.71   0
   5   4 -24    1.51    0.69   0
   4   4 -24    0.78    0.43   0
  -4  -4  24    1.10    0.62   0
  -3  -4  24    0.67    0.41   0
   3   4 -24    0.49    0.57   0
  -3   4  24    0.37    0.94   0
  -3   4  24    0.45    0.93   0
  -2   4  24    4.11    0.62   0
  -2   4  24    4.78    0.77   0
  -2  -4  24    4.85    0.43   0
   2   4 -24    5.21    0.57   0
  -1   4  24   51.30    0.88   0
  -1  -4  24   49.50    0.64   0
   0   4  24   91.40    0.96   0
   0  -4  24   77.03    0.73   0
   1  -4  24   -0.05    0.53   0
   1   4  24    0.70    0.56   0
   2   4  24   -0.14    0.42   0
   2  -4  24    0.20    0.54   0
   3   4  24    1.59    0.61   0
   3  -4  24    1.60    0.43   0
   4   4  24   -0.23    0.63   0
   4  -4  24    0.78    0.60   0
   5   4  24    3.09    0.49   0
   5  -4  24    3.63    0.70   0
   4   5 -24    0.82    0.45   0
  -4  -5  24    1.15    0.66   0
   3   5 -24   -0.14    0.60   0
  -3  -5  24   -0.17    0.42   0
   2   5 -24    5.51    0.63   0
  -2  -5  24    5.94    0.45   0
  -2   5  24    6.09    0.66   0
  -2   5  24    5.90    0.78   0
  -1   5  24    7.01    0.67   0
  -1  -5  24    6.55    0.43   0
   0   5  24    1.74    0.59   0
   0  -5  24    2.11    0.60   0
   1   5  24    6.75    0.63   0
   1  -5  24    4.78    0.59   0
   2  -5  24    5.51    0.43   0
   2   5  24    5.07    0.62   0
   3  -5  24    2.43    0.62   0
   3   5  24    2.34    0.63   0
   4   5  24    1.00    0.66   0
   4  -5  24    0.93    0.65   0
   4   6 -24    1.58    0.51   0
  -4  -6  24    1.09    0.52   0
   3   6 -24    0.57    0.63   0
  -3  -6  24   -0.25    0.67   0
  -2  -6  24   27.64    0.62   0
   2   6 -24   27.93    0.64   0
  -2   6  24   30.32    1.10   0
  -2   6  24   26.76    1.15   0
  -1  -6  24   20.84    0.69   0
  -1   6  24   22.88    0.79   0
   1   6 -24   18.21    0.72   0
   0  -6  24    1.96    0.60   0
   0   6  24    2.83    0.63   0
   1   6  24   -0.09    0.45   0
   1  -6  24    0.57    0.60   0
   2   6  24   -0.35    0.63   0
   2  -6  24   -0.22    0.42   0
   3   6  24    0.21    0.48   0
   3  -6  24   -0.38    0.65   0
   4  -6  24    1.61    0.70   0
  -3  -7  24    3.37    0.72   0
  -2   7  24    0.44    0.98   0
  -2   7  24    0.26    0.86   0
   2   7 -24   -0.08    0.66   0
  -2  -7  24   -0.20    0.48   0
  -1  -7  24   -0.25    0.47   0
   1   7 -24    0.10    0.65   0
  -1   7  24    0.59    0.67   0
   0  -7  24    0.79    0.63   0
   0   7  24    0.14    0.67   0
   1  -7  24    0.79    0.46   0
   1   7  24    0.67    0.66   0
   2   7  24    0.59    0.49   0
   2  -7  24   -0.34    0.49   0
   0  -8  24    4.01    0.70   0
  -5   0  25    0.76    0.81   0
  -3   0  25   23.37    0.71   0
  -1   0  25   23.83    0.65   0
   1   0  25   42.87    0.70   0
   5   0  25    1.24    0.45   0
  -5   1  25    0.63    0.81   0
  -5  -1  25    0.46    0.66   0
  -4   1  25    0.16    0.74   0
  -4  -1  25    0.72    0.60   0
  -3  -1  25    8.22    0.47   0
  -3   1  25    8.59    0.62   0
  -2   1  25   46.42    0.83   0
  -2  -1  25   45.82    0.80   0
  -1   1  25   10.29    0.60   0
  -1  -1  25   11.54    0.45   0
   0   1  25    0.70    0.36   0
   0  -1  25    0.45    0.36   0
   1  -1  25    2.93    0.53   0
   2  -1  25    0.31    0.54   0
   3  -1  25   -0.04    0.54   0
   3   1  25    0.16    0.58   0
   4   1  25    2.20    0.60   0
   5   1  25    1.78    0.47   0
   5  -1  25    2.33    0.66   0
   5   2 -25    2.62    0.51   0
  -5  -2  25    2.54    0.50   0
  -4   2  25    0.99    0.74   0
  -4  -2  25    0.62    0.61   0
  -3  -2  25    1.17    0.58   0
  -3   2  25    0.56    0.71   0
  -2   2  25    0.89    0.56   0
  -2  -2  25    0.98    0.40   0
  -1   2  25    7.23    0.58   0
  -1  -2  25    7.59    0.41   0
   0  -2  25   19.63    0.60   0
   0   2  25   21.76    0.66   0
   1  -2  25   31.56    0.56   0
   1   2  25   32.29    0.68   0
   2   2  25    1.04    0.58   0
   2  -2  25    0.52    0.54   0
   3  -2  25    2.45    0.57   0
   3   2  25    2.75    0.58   0
   4   2  25    0.26    0.59   0
   4  -2  25    0.54    0.59   0
   5   2  25    0.41    0.46   0
   5  -2  25    0.72    0.43   0
   5  -2  25    0.62    0.65   0
   5   3 -25    0.69    0.68   0
  -5  -3  25    1.31    0.51   0
   4   3 -25    2.25    0.64   0
  -4  -3  25    2.34    0.45   0
  -3   3  25   17.89    0.79   0
  -3  -3  25   17.71    0.67   0
   3   3 -25   16.72    0.53   0
  -3   3  25   16.27    0.89   0
  -2   3  25    1.42    0.57   0
  -2  -3  25    1.40    0.40   0
  -2   3  25    1.46    0.56   0
  -1   3  25    5.19    0.61   0
  -1   3  25    5.21    0.57   0
  -1  -3  25    4.90    0.40   0
   0   3  25    9.59    0.47   0
   0  -3  25    9.39    0.58   0
   1   3  25    0.90    0.57   0
   1  -3  25    0.78    0.39   0
   2   3  25    0.64    0.38   0
   2  -3  25    0.51    0.37   0
   3  -3  25    3.79    0.42   0
   3   3  25    4.08    0.59   0
   4   3  25    1.57    0.44   0
   4  -3  25    1.95    0.61   0
   5   3  25    1.41    0.68   0
   5  -3  25    0.46    0.46   0
  -5  -4  25    4.91    0.73   0
   5   4 -25    4.77    0.75   0
   4   4 -25    3.65    0.50   0
  -4  -4  25    3.38    0.50   0
   3   4 -25    4.79    0.61   0
  -3  -4  25    4.72    0.61   0
  -3   4  25    4.51    0.95   0
  -3   4  25    4.40    0.95   0
  -2   4  25    2.37    0.62   0
  -2  -4  25    2.42    0.42   0
  -2   4  25    2.28    0.74   0
  -1   4  25   -0.25    0.57   0
  -1   4  25    0.52    0.58   0
  -1  -4  25    0.35    0.37   0
   0   4  25   24.86    0.72   0
   0  -4  25   23.19    0.53   0
   1  -4  25    0.94    0.40   0
   1   4  25    0.88    0.38   0
   2   4  25    0.51    0.56   0
   2  -4  25    0.33    0.39   0
   3   4  25   -0.16    0.43   0
   3  -4  25   -0.12    0.57   0
   4   4  25    0.72    0.45   0
   4  -4  25    1.20    0.64   0
   5   4  25    6.70    0.74   0
   5  -4  25    5.69    0.75   0
   4   5 -25    2.93    0.48   0
  -4  -5  25    2.64    0.50   0
  -3  -5  25    0.60    0.62   0
   3   5 -25    1.25    0.64   0
  -2  -5  25    5.99    0.47   0
  -2   5  25    6.50    0.68   0
  -2   5  25    6.22    0.68   0
   2   5 -25    6.36    0.47   0
  -1   5  25   11.93    0.72   0
  -1  -5  25   11.39    0.63   0
   0   5  25    2.93    0.65   0
   0  -5  25    2.37    0.59   0
   1   5  25    0.53    0.61   0
   1  -5  25   -0.36    0.58   0
   2  -5  25    2.99    0.41   0
   2   5  25    2.16    0.61   0
   3  -5  25    0.20    0.62   0
   3   5  25    0.30    0.47   0
   4  -5  25    1.01    0.48   0
   4   5  25    0.44    0.68   0
   3   6 -25    1.88    0.66   0
  -3  -6  25    1.01    0.50   0
   2   6 -25    2.33    0.63   0
  -2  -6  25    1.89    0.67   0
  -2   6  25    2.34    0.85   0
  -2   6  25    2.07    0.83   0
  -1  -6  25   43.67    0.83   0
  -1   6  25   51.92    1.03   0
   0  -6  25    0.60    0.62   0
   0   6  25    0.89    0.64   0
   1   6  25   -0.11    0.65   0
   1  -6  25    0.10    0.61   0
   2   6  25   -0.01    0.44   0
   2  -6  25    0.14    0.44   0
   3   6  25    0.14    0.66   0
   3  -6  25   -0.08    0.48   0
  -2  -7  25   -0.02    0.68   0
  -2   7  25    0.04    1.01   0
   2   7 -25    0.47    0.47   0
  -2   7  25    0.24    1.02   0
  -1  -7  25    0.86    0.69   0
  -1   7  25    0.43    0.83   0
   1   7 -25    0.47    0.49   0
   0  -7  25    0.29    0.65   0
   0   7  25    0.04    0.69   0
   1  -7  25    1.25    0.46   0
   1   7  25    0.90    0.70   0
   2   7  25    0.02    0.71   0
   2  -7  25    0.26    0.46   0
  -4   0  26    0.72    0.75   0
  -2   0  26    7.32    0.58   0
   0   0  26   12.71    0.45   0
   2   0  26    2.96    0.54   0
   4   0  26    0.60    0.60   0
  -5   1  26    0.33    0.85   0
  -5  -1  26   -0.01    0.67   0
  -4   1  26    0.79    0.62   0
  -4  -1  26    0.46    0.60   0
  -3  -1  26    0.96    0.60   0
  -3   1  26    0.88    0.60   0
  -2   1  26    8.74    0.62   0
  -2  -1  26    8.00    0.61   0
  -1  -1  26   22.31    0.64   0
  -1   1  26   21.10    0.55   0
   0   1  26    0.91    0.53   0
   0  -1  26    1.62    0.51   0
   1   1  26    4.68    0.39   0
   1  -1  26    5.01    0.55   0
   2  -1  26    1.90    0.54   0
   3  -1  26    8.53    0.60   0
   3   1  26    8.59    0.61   0
   4   1  26   25.12    0.70   0
   4  -1  26   24.24    0.68   0
   5   1  26    0.29    0.46   0
   5  -1  26    1.10    0.67   0
  -5  -2  26    4.26    0.71   0
  -4   2  26    0.44    0.75   0
  -4  -2  26    0.47    0.64   0
  -3  -2  26   13.27    0.65   0
  -3   2  26   12.82    0.83   0
  -2   2  26    4.78    0.58   0
  -2  -2  26    4.91    0.58   0
  -1   2  26    0.81    0.37   0
  -1  -2  26    1.96    0.54   0
   0  -2  26   14.79    0.47   0
   0   2  26   14.98    0.51   0
   1  -2  26    3.94    0.56   0
   1   2  26    4.06    0.56   0
   2   2  26   -0.28    0.56   0
   2  -2  26    0.63    0.55   0
   3   2  26    0.64    0.60   0
   3  -2  26    1.14    0.57   0
   4   2  26    2.54    0.45   0
   4  -2  26    1.67    0.43   0
   5   2  26    0.66    0.48   0
   5  -2  26    1.37    0.48   0
   5  -2  26    0.79    0.70   0
   5   3 -26    1.98    0.72   0
  -5  -3  26    3.32    0.73   0
   4   3 -26    8.42    0.70   0
  -4  -3  26   10.26    0.70   0
  -3   3  26   18.21    0.92   0
  -3  -3  26   15.71    0.70   0
  -3   3  26   18.10    0.79   0
  -2   3  26    0.78    0.71   0
  -2  -3  26   -0.10    0.55   0
  -2   3  26   -0.05    0.57   0
  -1   3  26    0.24    0.57   0
  -1   3  26    0.35    0.56   0
  -1  -3  26    0.73    0.40   0
   0   3  26    0.49    0.41   0
   0  -3  26    0.13    0.53   0
   1   3  26    1.80    0.57   0
   1  -3  26    1.63    0.55   0
   2   3  26    1.19    0.41   0
   2  -3  26    0.76    0.56   0
   3  -3  26    0.05    0.57   0
   3   3  26    0.21    0.60   0
   4   3  26    0.34    0.46   0
   4  -3  26    0.77    0.46   0
   5   3  26    0.46    0.49   0
   5  -3  26    0.23    0.69   0
   4   4 -26    0.44    0.64   0
  -4  -4  26   -0.09    0.64   0
  -3  -4  26    6.11    0.66   0
   3   4 -26    6.82    0.64   0
  -3   4  26    7.35    1.00   0
  -3   4  26    7.28    0.99   0
  -2   4  26    0.83    0.74   0
  -2  -4  26    0.62    0.57   0
  -2   4  26    0.84    0.59   0
  -1   4  26   15.02    0.68   0
  -1  -4  26   13.07    0.48   0
  -1   4  26   16.40    0.70   0
   0   4  26    9.86    0.68   0
   0  -4  26   10.94    0.47   0
   1  -4  26    0.09    0.39   0
   1   4  26    0.64    0.60   0
   2   4  26    1.79    0.59   0
   2  -4  26    2.15    0.60   0
   3   4  26    0.54    0.43   0
   3  -4  26    0.18    0.44   0
   4   4  26    0.42    0.45   0
   4  -4  26   -0.75    0.63   0
   4   5 -26    3.30    0.51   0
  -4  -5  26    6.42    0.72   0
  -3  -5  26    0.67    0.64   0
   3   5 -26   -0.26    0.62   0
  -2   5  26    5.14    0.81   0
  -2  -5  26    4.14    0.62   0
  -2   5  26    4.20    0.68   0
   2   5 -26    3.78    0.47   0
  -1   5  26    0.74    0.76   0
  -1  -5  26    0.19    0.61   0
   0   5  26    0.19    0.63   0
   0  -5  26    0.26    0.59   0
   1   5  26    0.27    0.67   0
   1  -5  26    0.36    0.41   0
   2  -5  26    1.74    0.61   0
   2   5  26    1.72    0.44   0
   3  -5  26    0.38    0.48   0
   3   5  26    0.28    0.65   0
   4  -5  26    1.58    0.69   0
   4   5  26    1.69    0.49   0
   3   6 -26    0.56    0.47   0
  -3  -6  26    1.15    0.66   0
  -2  -6  26    3.37    0.65   0
   2   6 -26    2.74    0.65   0
  -2   6  26    2.52    0.88   0
  -2   6  26    2.42    0.90   0
  -1  -6  26    6.32    0.50   0
  -1   6  26    7.88    0.76   0
   0   6  26   -0.04    0.47   0
   0  -6  26   -0.11    0.63   0
   1   6  26    2.14    0.50   0
   1  -6  26    1.96    0.64   0
   2   6  26    0.99    0.67   0
   2  -6  26    0.28    0.45   0
   3   6  26    0.24    0.67   0
   3  -6  26   -0.01    0.50   0
  -1  -7  26    4.40    0.70   0
  -1   7  26    3.08    0.76   0
   0  -7  26   -0.16    0.67   0
   0   7  26    0.11    0.71   0
   1  -7  26    1.58    0.67   0
   1   7  26    1.17    0.72   0
  -5   0  27   11.02    0.81   0
  -3   0  27   -0.18    0.58   0
  -1   0  27    1.20    0.56   0
   1   0  27    0.12    0.37   0
   5   0  27    0.39    0.69   0
  -5   1  27    2.21    0.70   0
  -5  -1  27    1.39    0.69   0
  -4   1  27    0.32    0.62   0
  -4  -1  27    0.32    0.62   0
  -3  -1  27    0.64    0.61   0
  -3   1  27    0.95    0.61   0
  -2   1  27    7.09    0.61   0
  -2  -1  27    7.00    0.45   0
  -1  -1  27    9.37    0.59   0
  -1   1  27    8.23    0.46   0
   0  -1  27    0.87    0.53   0
   0   1  27    0.97    0.57   0
   1  -1  27    0.13    0.53   0
   1   1  27    0.49    0.57   0
   2  -1  27    6.74    0.59   0
   2   1  27    6.80    0.45   0
   3  -1  27   14.29    0.49   0
   3   1  27   13.75    0.63   0
   4   1  27    0.08    0.64   0
   4  -1  27    0.34    0.62   0
   5   1  27    6.65    0.55   0
   5  -1  27   10.90    0.71   0
   5  -1  27    6.10    0.53   0
  -5  -2  27    0.77    0.69   0
  -4   2  27    7.97    0.89   0
  -4  -2  27   10.09    0.70   0
  -3  -2  27    0.55    0.61   0
  -3   2  27    0.09    0.76   0
  -2   2  27    5.28    0.61   0
  -2  -2  27    6.35    0.57   0
  -1   2  27    7.89    0.60   0
  -1  -2  27    5.91    0.55   0
   0   2  27    0.83    0.54   0
   0  -2  27    0.94    0.54   0
   0   2  27    0.17    0.42   0
   1  -2  27    5.34    0.42   0
   1   2  27    5.21    0.44   0
   2   2  27   -0.32    0.56   0
   2  -2  27   -0.25    0.39   0
   3   2  27    0.81    0.41   0
   3  -2  27    0.64    0.58   0
   4  -2  27    0.27    0.42   0
   4   2  27    0.19    0.44   0
   5  -2  27   -0.08    0.49   0
   5   2  27    0.96    0.71   0
   5  -2  27    0.37    0.49   0
  -4  -3  27    1.07    0.66   0
  -3   3  27    9.21    0.85   0
  -3  -3  27    8.68    0.49   0
  -3   3  27    9.90    0.73   0
  -2   3  27    1.09    0.60   0
  -2  -3  27    0.96    0.56   0
  -2   3  27    0.56    0.61   0
  -1   3  27    1.13    0.60   0
  -1  -3  27    0.46    0.57   0
  -1   3  27    1.02    0.57   0
   0  -3  27    0.36    0.38   0
   0   3  27   -0.47    0.59   0
   1   3  27    0.43    0.56   0
   1  -3  27    0.61    0.39   0
   2   3  27    7.52    0.47   0
   2  -3  27    6.72    0.46   0
   3   3  27    3.47    0.65   0
   3  -3  27    3.39    0.61   0
   4   3  27    0.79    0.46   0
   4  -3  27    0.62    0.48   0
   4   4 -27   -0.06    0.67   0
  -4  -4  27   -0.04    0.48   0
  -3  -4  27    0.33    0.43   0
  -3   4  27   -0.02    0.93   0
  -3   4  27    0.03    0.91   0
  -2   4  27    0.44    0.61   0
  -2  -4  27    0.79    0.57   0
  -2   4  27    0.89    0.61   0
  -1   4  27    5.95    0.66   0
  -1  -4  27    5.23    0.45   0
  -1   4  27    6.67    0.65   0
   0   4  27    0.23    0.43   0
   0  -4  27    0.48    0.41   0
   1  -4  27    2.79    0.58   0
   1   4  27    2.29    0.63   0
   2   4  27    1.36    0.61   0
   2  -4  27    0.94    0.43   0
   3   4  27    4.60    0.65   0
   3  -4  27    4.87    0.65   0
   4   4  27   -1.17    0.69   0
   4  -4  27   -0.06    0.47   0
  -3  -5  27    0.64    0.49   0
   3   5 -27    0.91    0.64   0
  -2  -5  27    1.13    0.61   0
  -2   5  27    0.86    0.67   0
  -2   5  27    0.79    0.80   0
  -1   5  27    2.88    0.66   0
  -1   5  27    3.53    0.68   0
  -1  -5  27    4.11    0.63   0
   0   5  27    0.42    0.66   0
   0  -5  27   -0.55    0.60   0
   1   5  27   -0.14    0.45   0
   1  -5  27    0.24    0.44   0
   2  -5  27    0.74    0.61   0
   2   5  27    0.77    0.62   0
   3  -5  27    1.00    0.67   0
   3   5  27    2.39    0.69   0
  -2  -6  27    6.41    0.71   0
  -2   6  27    8.39    0.93   0
   2   6 -27    3.99    0.54   0
  -2   6  27    6.21    0.93   0
  -1  -6  27    0.51    0.44   0
  -1   6  27    1.07    0.71   0
   0   6  27    0.67    0.68   0
   0  -6  27   -0.39    0.64   0
   1   6  27    2.39    0.69   0
   1  -6  27    2.09    0.66   0
   2   6  27    0.32    0.69   0
   2  -6  27    0.10    0.66   0
   0  -7  27   -0.08    0.49   0
   0   7  27    0.48    0.51   0
  -4   0  28    7.14    0.72   0
  -2   0  28    8.91    0.64   0
   0   0  28   12.71    0.59   0
   2   0  28    9.95    0.45   0
   4   0  28   10.12    0.68   0
  -5   1  28    0.73    0.73   0
  -5  -1  28    0.70    0.71   0
  -4   1  28    0.23    0.81   0
  -4  -1  28    0.10    0.64   0
  -3  -1  28    1.25    0.62   0
  -3   1  28    1.08    0.65   0
  -2   1  28    2.68    0.57   0
  -2  -1  28    2.89    0.42   0
  -1  -1  28   11.51    0.61   0
  -1   1  28   12.08    0.48   0
   0  -1  28    0.48    0.38   0
   0   1  28    0.33    0.53   0
   1   1  28    4.72    0.41   0
   1  -1  28    6.00    0.52   0
   2  -1  28    2.12    0.58   0
   2   1  28    2.46    0.58   0
   3  -1  28    7.93    0.46   0
   3   1  28    8.47    0.47   0
   4   1  28    0.87    0.45   0
   4  -1  28    0.79    0.63   0
   4  -1  28    0.86    0.44   0
   5   1  28    6.62    0.57   0
   5  -1  28    9.52    0.71   0
   5  -1  28    5.81    0.55   0
  -4   2  28    2.26    0.85   0
  -4   2  28    2.74    0.85   0
  -4  -2  28    2.47    0.67   0
  -3  -2  28    0.06    0.60   0
  -3   2  28   -0.00    0.77   0
  -2   2  28   -0.28    0.55   0
  -2  -2  28    0.47    0.39   0
  -1   2  28    0.81    0.57   0
  -1  -2  28   -0.23    0.41   0
   0  -2  28    5.07    0.42   0
   0   2  28    4.44    0.44   0
   0   2  28    5.27    0.59   0
   1  -2  28    2.24    0.40   0
   1   2  28    3.27    0.61   0
   2   2  28    6.68    0.45   0
   2  -2  28    7.30    0.46   0
   3   2  28    1.16    0.45   0
   3  -2  28    1.73    0.60   0
   4   2  28    1.76    0.48   0
   4  -2  28    2.21    0.47   0
  -4   3  28    0.20    1.36   0
  -4   3  28    0.00    1.35   0
  -4  -3  28    0.24    0.49   0
  -3   3  28    2.66    0.69   0
  -3  -3  28    2.64    0.47   0
  -3   3  28    3.15    0.65   0
  -2   3  28    0.43    0.62   0
  -2   3  28    0.24    0.60   0
  -2  -3  28    0.52    0.58   0
  -1   3  28    0.21    0.62   0
  -1   3  28    0.04    0.60   0
  -1  -3  28    0.30    0.56   0
   0  -3  28    2.20    0.56   0
   0   3  28    2.51    0.59   0
   0   3  28    2.76    0.61   0
   1   3  28    4.68    0.63   0
   1  -3  28    4.94    0.60   0
   2   3  28    3.00    0.45   0
   2  -3  28    3.76    0.59   0
   3   3  28    6.81    0.51   0
   3  -3  28    7.54    0.49   0
   4   3  28    5.02    0.71   0
   4  -3  28    5.98    0.70   0
  -4  -4  28    1.70    0.73   0
  -3  -4  28    6.10    0.50   0
  -3   4  28    7.44    1.05   0
  -3   4  28    7.70    1.04   0
  -2   4  28    0.33    0.65   0
  -2  -4  28    0.86    0.62   0
  -2   4  28    0.49    0.76   0
  -1   4  28   -0.40    0.62   0
  -1   4  28    0.17    0.60   0
  -1  -4  28    0.47    0.44   0
   0   4  28    1.91    0.62   0
   0  -4  28    2.14    0.59   0
   1  -4  28   -0.06    0.40   0
   1   4  28    0.35    0.62   0
   2   4  28    0.66    0.63   0
   2  -4  28    0.22    0.62   0
   3   4  28    1.83    0.66   0
   3  -4  28    2.18    0.45   0
   4   4  28    0.51    0.70   0
   4  -4  28    0.02    0.67   0
  -3  -5  28    1.51    0.49   0
  -2  -5  28    4.26    0.67   0
  -2   5  28    4.97    0.85   0
  -2   5  28    5.47    0.71   0
  -1   5  28    0.72    0.65   0
  -1  -5  28   -0.35    0.60   0
  -1   5  28    0.47    0.64   0
   0   5  28    0.53    0.67   0
   0  -5  28    0.30    0.61   0
   1   5  28    3.94    0.50   0
   1  -5  28    5.09    0.48   0
   2   5  28    3.72    0.69   0
   2  -5  28    2.33    0.44   0
   3  -5  28    0.16    0.68   0
   3   5  28    0.09    0.71   0
  -2  -6  28   -0.15    0.49   0
  -2   6  28    0.53    0.90   0
  -2   6  28    0.17    0.87   0
  -1  -6  28    0.57    0.48   0
  -1   6  28    0.49    0.72   0
   0   6  28    0.85    0.69   0
   0  -6  28    0.71    0.67   0
   1   6  28    0.87    0.69   0
   1  -6  28    0.01    0.69   0
   2   6  28    0.22    0.49   0
   2  -6  28    0.37    0.68   0
  -3   0  29    0.10    0.62   0
  -1   0  29    7.76    0.60   0
   1   0  29   19.85    0.50   0
   3   0  29    6.93    0.47   0
  -4   1  29    0.16    0.69   0
  -4  -1  29    0.34    0.69   0
  -3  -1  29   -0.27    0.63   0
  -3   1  29    0.16    0.62   0
  -2  -1  29    2.03    0.61   0
  -2   1  29    2.47    0.59   0
  -1  -1  29    2.34    0.57   0
  -1   1  29    2.51    0.60   0
   0   1  29    4.11    0.44   0
   0  -1  29    3.90    0.55   0
   1  -1  29   -0.25    0.57   0
   1   1  29    0.38    0.56   0
   2  -1  29    2.32    0.57   0
   2   1  29    3.05    0.60   0
   3  -1  29    2.99    0.45   0
   3   1  29    2.99    0.45   0
   4  -1  29   -0.01    0.64   0
   4   1  29    0.56    0.46   0
   4  -1  29   -0.03    0.66   0
  -4   2  29    0.53    0.80   0
  -4   2  29    0.55    0.85   0
  -4  -2  29    0.39    0.69   0
  -3  -2  29    1.54    0.45   0
  -3   2  29    1.10    0.80   0
  -2   2  29    0.51    0.60   0
  -2  -2  29    0.69    0.42   0
  -1   2  29    4.19    0.62   0
  -1  -2  29    4.61    0.59   0
   0   2  29    0.45    0.58   0
   0  -2  29   -0.45    0.56   0
   0   2  29    0.30    0.60   0
   1  -2  29    1.41    0.57   0
   1   2  29    0.47    0.57   0
   2   2  29    5.48    0.46   0
   2  -2  29    5.62    0.45   0
   3   2  29    6.65    0.50   0
   3  -2  29    7.81    0.66   0
   4   2  29    1.34    0.70   0
   4  -2  29    0.84    0.48   0
  -4   3  29    0.34    1.26   0
  -4   3  29    0.30    1.24   0
  -4  -3  29    0.85    0.70   0
  -3   3  29    1.16    0.68   0
  -3  -3  29    1.17    0.63   0
  -3   3  29    1.41    0.82   0
  -2   3  29   10.45    0.72   0
  -2   3  29   10.81    0.72   0
  -2  -3  29   11.19    0.67   0
  -1   3  29    1.63    0.62   0
  -1   3  29    2.24    0.61   0
  -1  -3  29    1.07    0.58   0
   0  -3  29    4.58    0.60   0
   0   3  29    4.75    0.64   0
   0   3  29    5.19    0.48   0
   1   3  29    2.69    0.61   0
   1  -3  29    3.29    0.43   0
   2   3  29    7.68    0.50   0
   2  -3  29    8.04    0.63   0
   3   3  29    0.75    0.68   0
   3  -3  29    0.15    0.45   0
   4  -3  29   12.23    0.74   0
   4   3  29   10.74    0.78   0
  -3  -4  29    1.43    0.67   0
  -3   4  29    1.61    0.88   0
  -3   4  29    1.84    1.01   0
  -2   4  29    0.33    0.82   0
  -2  -4  29    0.22    0.63   0
  -2   4  29    0.16    0.64   0
  -1   4  29    1.02    0.62   0
  -1   4  29    1.08    0.63   0
  -1  -4  29    0.57    0.42   0
   0   4  29    0.30    0.65   0
   0  -4  29    0.17    0.61   0
   1  -4  29    0.96    0.43   0
   1   4  29    1.18    0.64   0
   2   4  29    2.64    0.65   0
   2  -4  29    2.63    0.64   0
   3   4  29    2.32    0.70   0
   3  -4  29    2.39    0.64   0
  -3  -5  29    0.19    0.70   0
  -2  -5  29    0.98    0.66   0
  -2   5  29    0.96    0.70   0
  -2   5  29    1.38    0.83   0
  -1   5  29   -0.13    0.67   0
  -1  -5  29    0.12    0.63   0
  -1   5  29    0.51    0.65   0
   0   5  29    1.31    0.68   0
   0  -5  29    2.46    0.62   0
   1   5  29    0.48    0.65   0
   1  -5  29    0.35    0.65   0
   2   5  29    4.75    0.72   0
   2  -5  29    4.35    0.67   0
  -1  -6  29    1.36    0.49   0
  -1   6  29    0.62    0.76   0
  -1   6  29    1.82    0.73   0
   0   6  29    0.32    0.67   0
   0  -6  29    0.48    0.68   0
   1   6  29    0.47    0.49   0
   1  -6  29   -0.15    0.68   0
  -4   0  30    0.18    0.67   0
  -2   0  30    0.70    0.62   0
   0   0  30    0.98    0.58   0
   2   0  30    4.29    0.60   0
   4   0  30   39.64    0.74   0
   4   0  30   39.67    0.90   0
  -4  -1  30    1.05    0.70   0
  -4   1  30    0.89    0.71   0
  -3  -1  30    7.57    0.68   0
  -3   1  30    6.70    0.69   0
  -2  -1  30    1.38    0.63   0
  -2   1  30    1.49    0.61   0
  -1  -1  30    4.03    0.59   0
  -1   1  30    3.73    0.64   0
   0   1  30    1.07    0.43   0
   0  -1  30    1.34    0.57   0
   1  -1  30    0.87    0.58   0
   1   1  30    2.01    0.57   0
   2  -1  30   11.06    0.64   0
   2   1  30   10.62    0.65   0
   2   1  30    9.87    0.51   0
   3   1  30    2.58    0.67   0
   3  -1  30    2.35    0.46   0
   4   1  30   -0.29    0.49   0
   4  -1  30   -0.15    0.48   0
   4  -1  30    0.04    0.48   0
  -4   2  30    2.40    0.88   0
  -4  -2  30    1.45    0.53   0
  -4   2  30    2.22    0.74   0
  -3  -2  30    0.04    0.45   0
  -3   2  30    0.48    0.65   0
  -2   2  30    0.81    0.61   0
  -2  -2  30    0.67    0.61   0
  -1  -2  30    0.48    0.57   0
  -1   2  30    0.51    0.60   0
   0   2  30    0.21    0.59   0
   0  -2  30   -0.02    0.57   0
   0   2  30    0.05    0.61   0
   1   2  30   -0.11    0.41   0
   1  -2  30    0.65    0.58   0
   1   2  30    0.59    0.43   0
   2   2  30    8.15    0.65   0
   2  -2  30    7.47    0.63   0
   3   2  30    1.77    0.63   0
   3  -2  30    2.63    0.47   0
   4   2  30   13.67    0.77   0
   4  -2  30   14.66    0.58   0
  -3   3  30    0.89    0.83   0
  -3  -3  30    1.17    0.67   0
  -3   3  30    1.20    0.83   0
  -2   3  30   -0.14    0.62   0
  -2   3  30   -0.05    0.61   0
  -2  -3  30    0.10    0.42   0
  -1   3  30    2.01    0.64   0
  -1   3  30    1.88    0.62   0
  -1  -3  30    1.74    0.44   0
   0   3  30    4.01    0.47   0
   0   3  30    4.17    0.65   0
   0  -3  30    4.17    0.44   0
   1   3  30    1.87    0.63   0
   1  -3  30    1.14    0.61   0
   2   3  30    0.03    0.63   0
   2  -3  30   -0.07    0.45   0
   3   3  30    0.32    0.67   0
   3  -3  30    0.33    0.65   0
  -3  -4  30    0.91    0.69   0
  -3   4  30    0.23    0.89   0
  -3   4  30    0.69    0.91   0
  -2   4  30    0.52    0.85   0
  -2  -4  30    1.84    0.65   0
  -2   4  30    1.82    0.67   0
  -1   4  30    0.42    0.66   0
  -1  -4  30    0.00    0.62   0
  -1   4  30    0.60    0.63   0
   0   4  30    0.91    0.47   0
   0   4  30    1.08    0.46   0
   0  -4  30    1.17    0.44   0
   1  -4  30    3.33    0.64   0
   1   4  30    3.19    0.68   0
   2   4  30    0.01    0.66   0
   2  -4  30   -0.20    0.66   0
   3   4  30   -0.39    0.68   0
   3  -4  30    0.47    0.49   0
  -2  -5  30    0.50    0.69   0
  -2   5  30    0.43    0.90   0
  -2   5  30    0.32    0.88   0
  -1   5  30    0.46    0.68   0
  -1   5  30    0.12    0.70   0
  -1  -5  30   -0.01    0.66   0
   0   5  30    0.91    0.69   0
   0  -5  30    1.21    0.65   0
   1   5  30   13.84    0.77   0
   1  -5  30   14.82    0.74   0
   2   5  30    0.12    0.71   0
   2  -5  30    0.09    0.67   0
  -3   0  31    0.76    0.66   0
  -1   0  31    6.26    0.63   0
   1   0  31   23.89    0.70   0
   3   0  31   25.90    0.74   0
   3   0  31   24.45    0.74   0
  -4  -1  31    0.26    0.70   0
  -4   1  31    0.19    0.70   0
  -3  -1  31    1.23    0.67   0
  -3   1  31    0.59    0.67   0
  -2  -1  31    4.88    0.48   0
  -2   1  31    3.32    0.65   0
  -1  -1  31    0.92    0.43   0
  -1   1  31    1.63    0.61   0
   0   1  31    1.38    0.58   0
   0  -1  31    1.41    0.59   0
   1   1  31    5.90    0.45   0
   1  -1  31    6.40    0.47   0
   2  -1  31    1.08    0.61   0
   2   1  31   -0.05    0.44   0
   2   1  31    0.42    0.61   0
   3   1  31    2.37    0.46   0
   3  -1  31    1.69    0.48   0
   4   1  31    1.08    0.70   0
   4  -1  31    1.10    0.50   0
   4  -1  31    1.09    0.73   0
  -3  -2  31    0.70    0.68   0
  -3   2  31    0.50    0.68   0
  -3   2  31    0.50    0.68   0
  -2   2  31    0.79    0.63   0
  -2  -2  31    0.67    0.61   0
  -1   2  31   -0.01    0.62   0
  -1  -2  31    0.37    0.43   0
  -1   2  31   -0.20    0.45   0
   0  -2  31   18.81    0.53   0
   0   2  31   20.05    0.63   0
   0   2  31   20.50    0.62   0
   1  -2  31    1.40    0.45   0
   1   2  31    1.54    0.63   0
   1   2  31    1.99    0.61   0
   2   2  31    1.80    0.48   0
   2  -2  31    2.23    0.61   0
   3   2  31   11.24    0.70   0
   3  -2  31    9.31    0.55   0
  -3   3  31    3.16    0.71   0
  -3  -3  31    2.43    0.72   0
  -3   3  31    2.63    0.70   0
  -2   3  31    0.40    0.67   0
  -2   3  31   -0.06    0.66   0
  -2  -3  31    0.37    0.45   0
  -1   3  31    1.69    0.66   0
  -1   3  31    1.68    0.64   0
  -1  -3  31    1.75    0.62   0
   0   3  31    4.75    0.68   0
   0   3  31    4.84    0.66   0
   0  -3  31    4.50    0.63   0
   1   3  31    8.60    0.52   0
   1  -3  31   10.11    0.51   0
   2   3  31    0.31    0.64   0
   2  -3  31    0.09    0.63   0
   3   3  31    2.25    0.73   0
   3  -3  31    3.44    0.69   0
  -2   4  31    1.50    0.86   0
  -2  -4  31    0.78    0.67   0
  -2   4  31    1.08    0.73   0
  -1   4  31    0.43    0.69   0
  -1   4  31   -0.08    0.64   0
  -1  -4  31   -0.38    0.67   0
   0   4  31    2.47    0.68   0
   0   4  31    1.85    0.67   0
   0  -4  31    2.55    0.65   0
   1   4  31   -0.21    0.69   0
   1  -4  31    0.50    0.45   0
   2  -4  31    5.13    0.52   0
   2   4  31    6.27    0.76   0
  -1   5  31    0.65    0.70   0
  -1  -5  31    0.72    0.67   0
  -1   5  31    0.31    0.71   0
   0   5  31   -0.12    0.73   0
   0  -5  31    0.71    0.49   0
   1   5  31    1.00    0.73   0
   1  -5  31    0.26    0.47   0
  -2   0  32    0.07    0.63   0
   0   0  32   24.52    0.74   0
   2   0  32    0.05    0.45   0
  -3  -1  32    0.22    0.49   0
  -3   1  32   -0.17    0.67   0
  -2  -1  32    0.90    0.65   0
  -2   1  32   -0.04    0.65   0
  -1  -1  32    3.04    0.61   0
  -1   1  32    3.15    0.64   0
   0   1  32   11.30    0.67   0
   0  -1  32   10.48    0.50   0
   1  -1  32   -0.07    0.44   0
   1   1  32    0.17    0.41   0
   2   1  32   -0.56    0.64   0
   2  -1  32    0.29    0.64   0
   2   1  32    0.17    0.45   0
   3   1  32    0.53    0.70   0
   3   1  32    0.27    0.67   0
   3  -1  32    0.74    0.45   0
  -3  -2  32    0.79    0.69   0
  -3   2  32    0.72    0.74   0
  -3   2  32    0.48    0.72   0
  -2   2  32    3.17    0.67   0
  -2  -2  32    2.61    0.48   0
  -2   2  32    2.30    0.68   0
  -1   2  32    3.58    0.49   0
  -1  -2  32    2.42    0.63   0
  -1   2  32    3.53    0.68   0
   0  -2  32    2.95    0.63   0
   0   2  32    3.05    0.63   0
   0   2  32    2.85    0.69   0
   1  -2  32    7.73    0.49   0
   1   2  32    6.67    0.51   0
   1   2  32    5.86    0.51   0
   2   2  32    2.97    0.67   0
   2  -2  32    4.02    0.65   0
   3   2  32   15.55    0.81   0
   3  -2  32   14.01    0.59   0
  -3  -3  32    1.35    0.52   0
  -2   3  32    0.22    0.68   0
  -2   3  32   -0.35    0.83   0
  -2  -3  32    0.47    0.66   0
  -1   3  32    0.92    0.64   0
  -1   3  32    0.57    0.66   0
  -1  -3  32    0.51    0.62   0
   0   3  32    6.29    0.73   0
   0   3  32    5.50    0.72   0
   0  -3  32    6.29    0.51   0
   1   3  32    1.59    0.67   0
   1  -3  32    0.54    0.64   0
   1   3  32    0.04    0.64   0
   2   3  32    2.14    0.67   0
   2  -3  32    2.33    0.68   0
  -2   4  32    0.29    0.73   0
  -2   4  32   -0.11    0.72   0
  -2  -4  32   -0.01    0.70   0
  -1   4  32    1.51    0.72   0
  -1   4  32    1.54    0.71   0
  -1  -4  32    1.76    0.49   0
   0   4  32    5.79    0.74   0
   0   4  32    7.21    0.73   0
   0  -4  32    7.23    0.71   0
   1   4  32    0.36    0.48   0
   1  -4  32    0.46    0.66   0
   2  -4  32    4.35    0.72   0
   2   4  32    5.88    0.76   0
  -3   0  33    3.14    0.74   0
  -1   0  33    0.18    0.63   0
   1   0  33    0.42    0.63   0
   3   0  33    3.24    0.70   0
   3   0  33    4.69    0.70   0
  -3  -1  33    1.45    0.73   0
  -3   1  33    1.46    0.75   0
  -2  -1  33    3.89    0.52   0
  -2   1  33    3.40    0.72   0
  -1   1  33   14.45    0.75   0
  -1  -1  33   11.70    0.71   0
   0   1  33    1.44    0.65   0
   0  -1  33    2.01    0.47   0
   1   1  33    7.19    0.66   0
   1  -1  33    5.66    0.50   0
   2  -1  33    6.98    0.68   0
   2   1  33    4.46    0.68   0
   2   1  33    6.81    0.69   0
   3   1  33    1.38    0.71   0
   3   1  33    1.00    0.69   0
   3  -1  33    1.00    0.69   0
  -2  -2  33    0.49    0.68   0
  -2   2  33    0.26    0.69   0
  -2   2  33    0.18    0.69   0
  -1   2  33    0.21    0.68   0
  -1  -2  33    0.33    0.43   0
  -1   2  33    0.10    0.69   0
   0  -2  33    1.08    0.66   0
   0   2  33    1.57    0.67   0
   0   2  33    0.76    0.67   0
   1   2  33   -0.30    0.64   0
   1  -2  33    0.06    0.63   0
   1   2  33   -0.46    0.65   0
   2   2  33    2.48    0.69   0
   2   2  33    1.91    0.46   0
   2  -2  33    2.09    0.68   0
  -2   3  33    3.33    0.77   0
  -2   3  33    2.99    0.75   0
  -2  -3  33    4.73    0.70   0
  -1   3  33    0.06    0.68   0
  -1  -3  33    0.27    0.48   0
  -1   3  33    0.46    0.67   0
   0   3  33    1.66    0.72   0
   0   3  33    1.73    0.71   0
   0  -3  33    0.71    0.65   0
   1   3  33    0.19    0.68   0
   1  -3  33    1.30    0.69   0
   1   3  33    0.33    0.48   0
   2   3  33    4.44    0.55   0
   2  -3  33    5.03    0.55   0
  -1   4  33   11.52    0.80   0
  -1   4  33    8.61    0.84   0
  -1  -4  33    7.35    0.58   0
   0   4  33    1.63    0.75   0
   0   4  33    1.67    0.73   0
   0  -4  33    1.18    0.52   0
   1   4  33    6.08    0.79   0
   1  -4  33    7.77    0.56   0
  -2   0  34    3.46    0.72   0
   0   0  34    1.31    0.65   0
   2   0  34    5.90    0.72   0
  -2  -1  34    0.44    0.69   0
  -2   1  34    0.70    0.71   0
  -1   1  34    6.36    0.74   0
  -1  -1  34    6.52    0.53   0
   0  -1  34    7.72    0.69   0
   0   1  34    7.36    0.68   0
   1   1  34    0.65    0.66   0
   1  -1  34    0.34    0.46   0
   2  -1  34    4.45    0.67   0
   2   1  34    3.10    0.50   0
   2   1  34    1.75    0.69   0
  -2  -2  34    4.89    0.75   0
  -2   2  34    2.40    0.77   0
  -2   2  34    2.75    0.76   0
  -1   2  34   16.12    0.77   0
  -1  -2  34   15.70    0.74   0
  -1   2  34   15.26    0.78   0
   0  -2  34    2.51    0.49   0
   0   2  34    1.95    0.52   0
   0   2  34    1.68    0.52   0
   1   2  34    1.22    0.69   0
   1   2  34    1.23    0.48   0
   1  -2  34    0.77    0.66   0
   2   2  34    2.44    0.54   0
   2   2  34    4.11    0.71   0
   2  -2  34    2.70    0.52   0
  -1   3  34    0.71    0.73   0
  -1  -3  34    1.32    0.69   0
  -1   3  34    1.77    0.74   0
   0   3  34    0.47    0.71   0
   0   3  34   -0.41    0.73   0
   0  -3  34    0.30    0.68   0
   1   3  34    0.35    0.50   0
   1  -3  34   -0.07    0.48   0
   1   3  34   -0.57    0.70   0
  -1   0  35   13.15    0.63   0
   1   0  35    2.82    0.51   0
  -1   1  35    0.47    0.71   0
  -1  -1  35    0.31    0.68   0
   0  -1  35    4.36    0.68   0
   0   1  35    3.73    0.52   0
   1   1  35    3.81    0.51   0
   1  -1  35    4.09    0.52   0
   1   1  35    4.84    0.73   0
  -1   2  35    2.95    0.74   0
  -1  -2  35    1.63    0.73   0
  -1   2  35    2.19    0.76   0
   0  -2  35    3.65    0.68   0
   0   2  35    4.10    0.72   0
   0   2  35    4.21    0.75   0
   1   2  35    1.41    0.72   0
   1  -2  35    0.71    0.71   0
   1   2  35    1.44    0.71   0
   0   0  36    1.03    0.71   0
;
_shelx_hkl_checksum     34797
_shelx_res_file
;
TITL shelxt_a.res in P2(1)/n
    shelx.res
    created by SHELXL-2017/1 at 13:43:15 on 21-Apr-2019
CELL  0.71073   6.0052   7.8206  26.2985   90.000   90.303   90.000
ZERR     4.00   0.0004   0.0005   0.0019    0.000    0.005    0.000
LATT   1
SYMM  1/2 - X, 1/2 + Y, 1/2 - Z
SFAC  C    H    N    O
UNIT  56 48 8 16
MERG   2
OMIT    -2.00  60.00
EQIV $1 -x+2, -y, -z+1
HTAB O3 O4_$1
HTAB N2 O4
EQIV $2 -x, -y+1, -z+1
HTAB C6 O1_$2
HTAB C7 O1_$2
FMAP   2
PLAN    5
ACTA
BOND   $H
CONF
LIST   6
L.S.  25
mpla C1 C2 C3 C4 C5 C6
mpla C8 C9 C10 C11 C12 C13
WGHT    0.068500    0.013900
FVAR       0.50245
O3    4    0.852901    0.100603    0.536887    11.00000    0.05028    0.08180 =
         0.04581   -0.00464   -0.00953    0.03152
AFIX 147
H3    2    0.926262    0.063519    0.560850    11.00000   -1.50000
AFIX   0
O4    4    0.857926    0.054974    0.409142    11.00000    0.04765    0.08107 =
         0.04305   -0.00239   -0.00747    0.02705
N2    3    0.573710    0.200688    0.467377    11.00000    0.03835    0.05030 =
         0.03518   -0.00149   -0.00153    0.01319
AFIX  43
H2    2    0.697995    0.148587    0.462636    11.00000   -1.20000
AFIX   0
O1    4    0.005253    0.537056    0.565243    11.00000    0.05914    0.08909 =
         0.05779   -0.00092   -0.00104    0.03629
O2    4    0.090964    0.501105    0.643717    11.00000    0.06990    0.09844 =
         0.04670   -0.01044    0.01381    0.02022
N1    3    0.126315    0.479438    0.598483    11.00000    0.04535    0.05382 =
         0.04549   -0.00329    0.00575    0.00838
C5    1    0.527502    0.247667    0.517735    11.00000    0.03827    0.04222 =
         0.03268   -0.00009   -0.00294    0.00553
C1    1    0.320078    0.380969    0.583305    11.00000    0.03885    0.04286 =
         0.03823   -0.00056    0.00092    0.00425
C6    1    0.345054    0.342625    0.532210    11.00000    0.03747    0.04564 =
         0.03515    0.00223   -0.00326    0.00684
AFIX  43
H6    2    0.241371    0.379997    0.508283    11.00000   -1.20000
AFIX   0
C7    1    0.451696    0.226127    0.426776    11.00000    0.03858    0.04586 =
         0.03693   -0.00021   -0.00312    0.01035
AFIX  43
H7    2    0.315808    0.281942    0.430109    11.00000   -1.20000
AFIX   0
C4    1    0.683035    0.192568    0.554467    11.00000    0.03791    0.04794 =
         0.04086   -0.00038   -0.00558    0.00883
C8    1    0.518802    0.172030    0.378256    11.00000    0.03916    0.04432 =
         0.03559    0.00107   -0.00140    0.00681
C13   1    0.376129    0.201263    0.336095    11.00000    0.04156    0.05269 =
         0.03782    0.00246   -0.00421    0.00909
AFIX  43
H13   2    0.242313    0.258453    0.341190    11.00000   -1.20000
AFIX   0
C9    1    0.726073    0.084250    0.371313    11.00000    0.03898    0.05215 =
         0.03843    0.00114   -0.00233    0.00801
C12   1    0.429048    0.147979    0.288097    11.00000    0.04925    0.05904 =
         0.03438    0.00332   -0.00368    0.00137
C2    1    0.470929    0.328425    0.619983    11.00000    0.05128    0.05173 =
         0.03391   -0.00206   -0.00290    0.00428
AFIX  43
H2A   2    0.450177    0.356630    0.653984    11.00000   -1.20000
AFIX   0
C3    1    0.651951    0.233808    0.605242    11.00000    0.04766    0.05788 =
         0.03822    0.00066   -0.01249    0.00912
AFIX  43
H3A   2    0.754588    0.197052    0.629487    11.00000   -1.20000
AFIX   0
C11   1    0.633201    0.062205    0.281898    11.00000    0.05370    0.07330 =
         0.03544   -0.00404    0.00431    0.00603
AFIX  43
H11   2    0.672078    0.024806    0.249571    11.00000   -1.20000
AFIX   0
C10   1    0.776303    0.031637    0.321254    11.00000    0.04526    0.07223 =
         0.04446   -0.00403    0.00444    0.01482
AFIX  43
H10   2    0.909625   -0.024955    0.315049    11.00000   -1.20000
AFIX   0
C14   1    0.276748    0.177079    0.243181    11.00000    0.06688    0.08629 =
         0.03806    0.00387   -0.01016    0.00720
AFIX 137
H14A  2    0.141128    0.229334    0.254508    11.00000   -1.50000
H14B  2    0.243485    0.069530    0.227267    11.00000   -1.50000
H14C  2    0.348636    0.250904    0.219161    11.00000   -1.50000
AFIX   0
HKLF 4
REM  shelxt_a.res in P2(1)/n
REM R1 =  0.0413 for    2436 Fo > 4sig(Fo)  and  0.0574 for all    3300 data
REM    183 parameters refined using      0 restraints
END
WGHT      0.0685      0.0139
REM Highest difference peak  0.149,  deepest hole -0.189,  1-sigma level  0.043
Q1    1   0.3412  0.1068  0.2063  11.00000  0.05    0.15
Q2    1   0.2318  0.3194  0.2393  11.00000  0.05    0.14
Q3    1   0.3047  0.3455  0.5615  11.00000  0.05    0.14
Q4    1   0.1268  0.0790  0.2449  11.00000  0.05    0.14
Q5    1   0.5833  0.0994  0.3785  11.00000  0.05    0.13
;
_shelx_res_checksum     9151
