# Supplementary material for: Crystal structure and Hirshfeld surface analysis of (Z)-6-[(2-hy­droxy-5-nitro­anilino)methyl­idene]-4-methyl­cyclo­hexa-2,4-dien-1-one
Source: Acta Crystallogr E Crystallogr Commun. 2019 May 17;75(Pt 6):812–5. doi: 10.1107/S205698901900673X (PMC6658968; doi:10.1107/S205698901900673X)
Supplement: Supplementary file 2 [file e-75-00812-Isup2.hkl]

data_I                                                                          
_shelx_title ' shelxt_a.res in P2(1)/n'                                         
_shelx_refln_list_code          4                                               
_shelx_F_calc_maximum      213.31                                               
_exptl_crystal_F_000       568.00                                               
_reflns_d_resolution_high  0.7284                                               
                                                                                
loop_                                                                           
 _space_group_symop_operation_xyz                                               
 'x, y, z'                                                                      
 '-x+1/2, y+1/2, -z+1/2'                                                        
 '-x, -y, -z'                                                                   
 'x-1/2, -y-1/2, z-1/2'                                                         
                                                                                
_cell_length_a     6.0052                                                       
_cell_length_b     7.8206                                                       
_cell_length_c    26.2985                                                       
_cell_angle_alpha  90.000                                                       
_cell_angle_beta   90.303                                                       
_cell_angle_gamma  90.000                                                       
                                                                                
_shelx_F_squared_multiplier     1.000                                           
                                                                                
loop_                                                                           
 _refln_index_h                                                                 
 _refln_index_k                                                                 
 _refln_index_l                                                                 
 _refln_F_squared_calc                                                          
 _refln_F_squared_meas                                                          
 _refln_F_squared_sigma                                                         
 _refln_observed_status                                                         
   2   0   0        116.93        134.98         2.45 o                         
   4   0   0        235.98        267.49         3.45 o                         
   6   0   0        111.31        109.17         2.85 o                         
   8   0   0          3.37          1.31         2.77 o                         
   1   1   0       3542.12       3412.20        79.12 o                         
   2   1   0        703.40        703.11        17.40 o                         
   3   1   0        689.99        652.39         2.96 o                         
   4   1   0          1.79          2.19         0.90 o                         
   5   1   0         33.96         35.26         1.28 o                         
   6   1   0         12.66         12.24         1.65 o                         
   7   1   0          5.82          4.54         1.84 o                         
   8   1   0          0.77          1.49         1.90 o                         
   0   2   0        163.32        138.59         2.76 o                         
   1   2   0       6997.58       6621.87        57.76 o                         
   2   2   0        466.55        475.74        11.52 o                         
   3   2   0         27.06         19.70         1.16 o                         
   4   2   0         92.98         89.56         1.44 o                         
   5   2   0        176.81        170.93         3.40 o                         
   6   2   0          1.10          1.24         1.23 o                         
   7   2   0         23.28         23.21         1.79 o                         
   8   2   0         20.41         17.93         3.78 o                         
   1   3   0         40.83         28.70         1.15 o                         
   2   3   0       1052.95       1086.24        22.30 o                         
   3   3   0          0.21          0.67         0.97 o                         
   4   3   0         44.57         45.82         1.31 o                         
   5   3   0         12.27         14.64         0.99 o                         
   6   3   0          0.60          0.84         1.12 o                         
   7   3   0         41.36         38.32         1.43 o                         
   0   4   0        644.97        545.31         3.18 o                         
   1   4   0        669.36        649.63         3.86 o                         
   2   4   0        245.14        261.15         3.35 o                         
   3   4   0         16.82         17.97         1.21 o                         
   4   4   0          0.40          2.07         0.94 o                         
   5   4   0         42.95         38.61         1.02 o                         
   6   4   0          2.31          3.89         1.22 o                         
   7   4   0         42.28         38.26         1.67 o                         
   1   5   0       1430.06       1466.60        10.22 o                         
   2   5   0        224.27        255.97         3.94 o                         
   3   5   0        139.69        139.13         1.85 o                         
   4   5   0          0.02          1.58         1.00 o                         
   5   5   0         16.55         18.23         1.09 o                         
   6   5   0          5.27          3.65         1.36 o                         
   7   5   0          6.86         10.28         1.92 o                         
   0   6   0         79.07         85.02         1.43 o                         
   1   6   0         42.27         44.26         1.11 o                         
   2   6   0         42.72         43.59         1.12 o                         
   3   6   0          3.44          2.56         1.19 o                         
   4   6   0          1.59          2.48         1.27 o                         
   5   6   0          0.95          1.69         1.26 o                         
   6   6   0          0.00          0.22         1.43 o                         
   1   7   0         38.48         39.48         1.06 o                         
   2   7   0          4.13          4.14         1.02 o                         
   3   7   0         17.08         16.38         1.30 o                         
   4   7   0          3.59          3.31         1.03 o                         
   5   7   0          1.68          4.39         1.24 o                         
   6   7   0          1.11          0.55         1.86 o                         
   0   8   0         12.60         12.66         1.54 o                         
   1   8   0          0.09          0.51         1.05 o                         
   2   8   0          0.99          1.25         1.08 o                         
   3   8   0          9.44          9.96         1.17 o                         
   4   8   0          0.00          1.26         1.25 o                         
   5   8   0          0.05          0.08         1.56 o                         
   1   9   0          6.48          7.54         1.06 o                         
   2   9   0          0.79          2.35         1.18 o                         
   3   9   0          0.67          0.85         1.43 o                         
   4   9   0          1.80          0.85         1.19 o                         
   0  10   0          0.11          1.17         1.81 o                         
   1  10   0          0.29          1.09         1.08 o                         
   2  10   0          8.18          9.74         1.55 o                         
   3  10   0          2.10          3.09         2.65 o                         
  -7   0   1         16.27         17.90         2.50 o                         
  -5   0   1        172.11        165.81         2.97 o                         
  -3   0   1          0.36          0.14         1.41 o                         
  -1   0   1        700.72        569.37        21.89 o                         
   1   0   1       6440.06       6120.77        90.25 o                         
   3   0   1        320.02        297.71         2.70 o                         
   5   0   1        154.82        160.11         2.97 o                         
   7   0   1         27.35         26.14         2.38 o                         
  -8   1   1          0.00         -0.17         1.95 o                         
  -7   1   1          3.04          1.54         1.69 o                         
  -6   1   1          6.56          9.03         1.54 o                         
  -5   1   1         19.66         20.52         1.23 o                         
  -4   1   1        128.48        113.19         2.07 o                         
  -3   1   1         90.72        108.63         1.60 o                         
  -2   1   1       1818.23       1659.06        26.75 o                         
  -1   1   1       3103.08       2894.25        52.06 o                         
   0   1   1         98.93        109.31         2.30 o                         
   1   1   1          9.59          7.75         2.09 o                         
   2   1   1        505.87        520.20         7.13 o                         
   3   1   1          9.06          7.56         0.85 o                         
   4   1   1          0.00          0.59         0.98 o                         
   5   1   1         38.79         39.53         1.31 o                         
   6   1   1         41.25         42.13         1.75 o                         
   7   1   1         11.49         10.62         1.74 o                         
   8   1   1          0.27          0.75         1.96 o                         
  -8   2   1          6.25          7.39         2.02 o                         
  -7   2   1          0.60         -0.29         1.51 o                         
  -6   2   1         65.38         64.17         1.52 o                         
  -5   2   1          0.47          1.71         1.12 o                         
  -4   2   1          2.79          5.63         1.15 o                         
  -3   2   1         22.12         19.96         1.06 o                         
  -2   2   1         15.15         20.51         1.01 o                         
  -1   2   1      45499.68      38368.48       540.34 o                         
   0   2   1      10392.67       9504.27       321.64 o                         
   1   2   1       1788.66       1799.39        24.79 o                         
   2   2   1         78.19         69.71         1.65 o                         
   3   2   1        296.30        259.26         2.97 o                         
   4   2   1         26.19         24.53         1.18 o                         
   5   2   1         82.78         79.09         2.09 o                         
   6   2   1        134.65        138.50         2.01 o                         
   7   2   1         50.59         50.10         2.95 o                         
   8   2   1          1.12          0.92         2.23 o                         
  -7   3   1          4.28          7.36         1.36 o                         
  -6   3   1         33.07         33.68         1.16 o                         
  -5   3   1          3.58          4.59         1.01 o                         
  -4   3   1          0.50          1.89         0.88 o                         
  -3   3   1         29.38         40.38         1.06 o                         
  -2   3   1       4102.09       4241.44       103.54 o                         
  -1   3   1         95.65         78.03         1.27 o                         
   0   3   1       2135.70       2002.12        22.69 o                         
   1   3   1        173.28        164.34         2.64 o                         
   2   3   1         25.49         26.60         1.18 o                         
   3   3   1         21.82         19.85         1.05 o                         
   4   3   1         40.64         39.50         1.29 o                         
   5   3   1          0.00         -0.22         0.98 o                         
   6   3   1          1.92          2.49         1.05 o                         
   7   3   1          7.19          7.66         1.39 o                         
  -7   4   1          5.63          5.49         1.49 o                         
  -6   4   1          0.13          0.62         1.10 o                         
  -5   4   1         30.34         26.77         1.11 o                         
  -4   4   1          0.31         -0.39         1.02 o                         
  -3   4   1          0.26          0.00         1.01 o                         
  -2   4   1       2454.42       2489.45        30.97 o                         
  -1   4   1         43.47         47.53         1.25 o                         
   0   4   1         43.65         45.03         1.02 o                         
   1   4   1          0.10          1.70         0.80 o                         
   2   4   1         24.94         21.59         1.11 o                         
   3   4   1        123.83        119.48        13.06 o                         
   4   4   1        165.35        156.58         1.56 o                         
   5   4   1         12.36         11.93         1.00 o                         
   6   4   1          0.03          0.38         1.01 o                         
   7   4   1         17.35         19.37         1.47 o                         
  -7   5   1         10.17         12.29         1.41 o                         
  -6   5   1          1.24          1.37         1.16 o                         
  -5   5   1         37.72         36.19         1.23 o                         
  -4   5   1          4.64          3.71         1.08 o                         
  -3   5   1          2.81          1.30         1.07 o                         
  -2   5   1         16.33         19.40         1.02 o                         
  -1   5   1        232.39        235.82         2.52 o                         
   0   5   1         13.73         16.25         0.89 o                         
   1   5   1        475.69        515.18         4.03 o                         
   2   5   1          5.91          4.99         0.87 o                         
   3   5   1          3.58          3.47         1.18 o                         
   4   5   1         47.59         51.62         1.33 o                         
   5   5   1          5.29          5.86         0.92 o                         
   6   5   1          3.88          3.90         1.13 o                         
   7   5   1         10.52         15.33         1.42 o                         
  -6   6   1          0.61          1.90         1.80 o                         
  -5   6   1          0.03          0.55         1.33 o                         
  -4   6   1          0.01          0.91         1.08 o                         
  -3   6   1         56.20         61.43         2.45 o                         
  -2   6   1          5.75          4.51         0.92 o                         
  -1   6   1          8.82         12.82         0.89 o                         
   0   6   1         72.18         69.73         1.19 o                         
   1   6   1          0.03          0.46         0.76 o                         
   2   6   1          0.15          0.57         0.82 o                         
   3   6   1          0.70          0.84         0.89 o                         
   4   6   1         52.07         49.56         1.27 o                         
   5   6   1          0.54         -0.09         0.96 o                         
   6   6   1          6.41          5.63         1.28 o                         
  -6   7   1          1.50          2.12         1.87 o                         
  -5   7   1          0.08          0.46         1.25 o                         
  -4   7   1         25.29         22.60         1.25 o                         
  -3   7   1         21.76         20.76         1.37 o                         
  -2   7   1          0.21          0.92         0.98 o                         
  -1   7   1          5.34          3.92         1.02 o                         
   0   7   1        498.40        537.67        10.56 o                         
   1   7   1          8.53          8.85         0.88 o                         
   2   7   1          9.96         11.03         1.14 o                         
   3   7   1          2.42          1.87         1.23 o                         
   4   7   1         28.52         31.37         1.29 o                         
   5   7   1         12.56          8.73         1.29 o                         
   6   7   1         15.82         13.37         1.62 o                         
  -5   8   1         14.06         11.73         1.44 o                         
  -4   8   1          3.39          3.61         1.28 o                         
  -3   8   1         13.85         15.50         1.18 o                         
  -2   8   1          0.42          0.88         1.08 o                         
  -1   8   1          4.40          5.11         0.97 o                         
   0   8   1         23.36         21.78         1.15 o                         
   1   8   1          0.75          1.23         1.07 o                         
   2   8   1          0.18          0.42         0.88 o                         
   3   8   1          3.09          2.07         1.04 o                         
   4   8   1          1.26          1.96         1.49 o                         
   5   8   1          0.00          1.47         1.23 o                         
  -4   9   1          0.00         -0.20         1.52 o                         
  -3   9   1          1.94          1.32         1.08 o                         
  -2   9   1          5.36          5.23         1.08 o                         
  -1   9   1         25.90         24.50         1.05 o                         
   0   9   1          4.89          5.87         1.19 o                         
   1   9   1         13.03         11.66         1.09 o                         
   2   9   1          2.48          2.45         1.22 o                         
   3   9   1          6.75          7.91         1.30 o                         
   4   9   1          0.25          1.55         1.66 o                         
  -2  10   1          7.13          7.57         1.36 o                         
  -1  10   1          0.32          2.00         1.30 o                         
   0  10   1          1.42          1.32         1.30 o                         
   1  10   1          1.73          2.39         1.07 o                         
   2  10   1          0.69          1.24         1.19 o                         
  -8   0   2          7.90          5.70         2.77 o                         
  -6   0   2         16.61         16.40         2.26 o                         
  -4   0   2          0.38         -0.29         1.37 o                         
  -2   0   2       8029.61       7954.48       264.05 o                         
   2   0   2        420.98        382.01         4.67 o                         
   4   0   2         84.37         82.95         2.46 o                         
   6   0   2        561.73        542.35         4.56 o                         
   8   0   2          4.78          1.27         2.77 o                         
  -8   1   2          0.44          1.43         1.93 o                         
  -7   1   2          2.37          2.60         1.71 o                         
  -6   1   2          3.75          3.27         1.22 o                         
  -5   1   2          0.14          0.36         0.92 o                         
  -4   1   2        223.85        248.92         2.02 o                         
  -3   1   2       4282.15       4389.85        92.40 o                         
  -2   1   2        958.32       1019.60        12.19 o                         
  -1   1   2        117.25        142.37         5.86 o                         
   0   1   2        142.88        151.07         2.47 o                         
   1   1   2        781.75        762.36        15.13 o                         
   2   1   2        245.10        260.45         2.65 o                         
   3   1   2          3.32          6.36         0.95 o                         
   4   1   2         15.08         13.48         0.98 o                         
   5   1   2        136.65        129.53         2.83 o                         
   6   1   2        242.11        236.98         2.48 o                         
   7   1   2         28.42         27.24         2.30 o                         
   8   1   2         22.85         21.95         2.30 o                         
  -8   2   2          2.69          2.08         2.21 o                         
  -7   2   2          5.28          4.60         1.24 o                         
  -6   2   2          0.00          1.02         1.11 o                         
  -5   2   2          0.41          0.77         1.11 o                         
  -4   2   2         44.30         47.19         1.35 o                         
  -3   2   2        338.20        414.59         5.69 o                         
  -2   2   2         71.53         63.15         1.40 o                         
  -1   2   2      14295.42      13723.06        52.26 o                         
   0   2   2       1139.76       1032.54        44.13 o                         
   1   2   2         59.81         55.87         1.22 o                         
   2   2   2        526.24        528.59         3.32 o                         
   3   2   2          0.62          3.97         1.41 o                         
   4   2   2         90.59         86.16         1.49 o                         
   5   2   2        199.08        200.89         1.89 o                         
   6   2   2         16.21         16.42         1.00 o                         
   7   2   2          2.44          1.20         1.71 o                         
   8   2   2         12.44         13.07         5.07 o                         
  -7   3   2          1.19          3.82         1.38 o                         
  -6   3   2         14.76         14.48         1.13 o                         
  -5   3   2         39.78         38.94         1.02 o                         
  -4   3   2         93.28         91.15         1.61 o                         
  -3   3   2          6.70          4.06         0.93 o                         
  -2   3   2       2502.34       2583.82        37.53 o                         
  -1   3   2        195.10        191.53         1.68 o                         
   0   3   2        303.36        316.05         2.38 o                         
   1   3   2       1253.50       1305.60        15.17 o                         
   2   3   2        622.47        601.80         7.26 o                         
   3   3   2        110.41        116.36         1.53 o                         
   4   3   2          0.10          0.45         0.86 o                         
   5   3   2          5.60          4.25         0.87 o                         
   6   3   2          0.67          0.50         1.02 o                         
   7   3   2         37.50         41.96         1.68 o                         
  -7   4   2          3.05          4.73         1.51 o                         
  -6   4   2          0.45          1.19         1.17 o                         
  -5   4   2          8.30          7.63         1.18 o                         
  -4   4   2          9.13         11.02         1.02 o                         
  -3   4   2        102.22        109.46         2.13 o                         
  -2   4   2       3292.72       3272.34        58.20 o                         
  -1   4   2       2352.33       2298.12        16.66 o                         
   0   4   2         24.24         40.00         1.51 o                         
   1   4   2          1.54          3.14         0.93 o                         
   2   4   2        208.07        207.82         4.43 o                         
   3   4   2          3.95          2.69         1.11 o                         
   4   4   2        270.78        260.33         3.63 o                         
   5   4   2         68.78         69.12         1.15 o                         
   6   4   2          3.86          4.66         0.97 o                         
   7   4   2          0.37          1.26         1.42 o                         
  -7   5   2          9.83          6.03         2.40 o                         
  -6   5   2          0.24         -0.64         1.35 o                         
  -5   5   2          2.71          3.27         1.13 o                         
  -4   5   2          1.27          1.48         0.87 o                         
  -3   5   2          7.63          9.91         1.09 o                         
  -2   5   2         48.43         46.67         1.61 o                         
  -1   5   2        908.93        913.27        11.09 o                         
   0   5   2        330.60        340.26         4.47 o                         
   1   5   2         20.89         17.77         1.01 o                         
   2   5   2          4.36          5.71         0.84 o                         
   3   5   2        128.57        133.54         2.71 o                         
   4   5   2         21.58         20.10         1.23 o                         
   5   5   2          5.61          5.22         0.92 o                         
   6   5   2          6.33          4.78         1.28 o                         
   7   5   2         10.36         12.88         1.36 o                         
  -6   6   2          2.43          3.03         1.49 o                         
  -5   6   2          9.26          6.93         1.37 o                         
  -4   6   2        111.48         99.84         1.51 o                         
  -3   6   2        168.73        167.72         1.74 o                         
  -2   6   2          2.01          3.33         0.92 o                         
  -1   6   2          0.01          1.24         0.83 o                         
   0   6   2         56.01         61.59         1.01 o                         
   1   6   2          2.55          3.52         1.00 o                         
   2   6   2         32.03         31.94         1.21 o                         
   3   6   2        189.16        194.93         1.96 o                         
   4   6   2          9.42          9.74         1.10 o                         
   5   6   2          3.42          5.73         1.11 o                         
   6   6   2         20.09         23.56         1.36 o                         
  -6   7   2         15.78         13.68         1.66 o                         
  -5   7   2          1.28          2.08         1.16 o                         
  -4   7   2          7.31          7.46         1.39 o                         
  -3   7   2          0.20          0.42         0.98 o                         
  -2   7   2         21.15         23.52         1.09 o                         
  -1   7   2          2.40          4.10         0.86 o                         
   0   7   2         47.13         53.86         1.60 o                         
   1   7   2        119.26        123.95         2.69 o                         
   2   7   2         18.81         21.81         1.06 o                         
   3   7   2          4.02          5.04         1.22 o                         
   4   7   2          1.05          2.66         1.39 o                         
   5   7   2          2.67          1.58         1.42 o                         
   6   7   2         10.91         15.70         1.62 o                         
  -5   8   2          7.25          9.92         1.90 o                         
  -4   8   2         15.23         15.32         1.34 o                         
  -3   8   2         40.40         36.50         2.44 o                         
  -2   8   2          0.16          0.86         1.07 o                         
  -1   8   2          0.86          2.01         0.86 o                         
   0   8   2          9.09          9.40         1.03 o                         
   1   8   2          0.68          0.67         0.80 o                         
   2   8   2          0.11          1.27         1.08 o                         
   3   8   2         12.16         12.87         1.35 o                         
   4   8   2         13.27         12.13         1.17 o                         
   5   8   2          1.98          1.47         1.63 o                         
  -4   9   2         12.58          8.60         1.41 o                         
  -3   9   2          2.12          2.82         1.44 o                         
  -2   9   2          0.32          0.73         0.96 o                         
  -1   9   2         39.66         38.51         1.15 o                         
   0   9   2         17.32         17.35         1.09 o                         
   1   9   2          1.75          2.11         1.04 o                         
   2   9   2          2.08          0.50         1.20 o                         
   3   9   2          4.91          4.49         1.31 o                         
   4   9   2          1.18          0.59         1.25 o                         
  -2  10   2          1.10          1.16         1.20 o                         
  -1  10   2          4.20          3.94         1.27 o                         
   0  10   2          0.14          0.70         1.07 o                         
   1  10   2          2.13          0.68         1.16 o                         
   2  10   2          0.94          0.15         1.19 o                         
  -7   0   3         12.44         10.97         2.38 o                         
  -5   0   3         42.89         39.75         1.86 o                         
  -3   0   3        274.10        273.28         8.62 o                         
  -1   0   3       2962.88       3009.64        53.65 o                         
   3   0   3         51.41         60.05         2.38 o                         
   5   0   3         24.34         24.80         1.58 o                         
   7   0   3         56.43         64.92         2.85 o                         
  -8   1   3          1.76          0.69         2.15 o                         
  -7   1   3          6.48          5.86         1.74 o                         
  -6   1   3          7.07          7.22         1.27 o                         
  -5   1   3          4.84          5.00         1.17 o                         
  -4   1   3        633.12        644.97         5.04 o                         
  -3   1   3       2916.68       3131.74        52.13 o                         
  -2   1   3        363.82        420.72         6.39 o                         
  -1   1   3         64.34         78.65         2.30 o                         
   0   1   3        383.13        401.85         5.69 o                         
   1   1   3        971.30       1022.00         5.37 o                         
   2   1   3        358.09        298.39         2.72 o                         
   3   1   3          5.13          4.79         0.84 o                         
   4   1   3          2.48          3.20         1.12 o                         
   5   1   3        162.61        163.62         2.97 o                         
   6   1   3          6.64          4.84         1.72 o                         
   7   1   3         15.02         12.02         1.32 o                         
   8   1   3         29.26         30.83         2.17 o                         
  -8   2   3          0.47          1.41         1.75 o                         
  -7   2   3          1.34          2.21         1.21 o                         
  -6   2   3          1.83          2.97         1.14 o                         
  -5   2   3          0.17          0.80         1.22 o                         
  -4   2   3         13.73         19.21         1.29 o                         
  -3   2   3        295.98        297.98         2.15 o                         
  -2   2   3        286.11        253.78         4.93 o                         
  -1   2   3        657.35        630.75         4.02 o                         
   0   2   3        135.27        149.44         1.84 o                         
   1   2   3        885.46        896.99        16.41 o                         
   2   2   3          0.17          0.84         1.13 o                         
   3   2   3          3.33          4.90         1.17 o                         
   4   2   3          0.30          0.66         0.89 o                         
   5   2   3        240.58        241.68         4.28 o                         
   6   2   3          5.90          7.12         1.33 o                         
   7   2   3          6.93          7.13         1.77 o                         
   8   2   3          0.20          0.42         2.02 o                         
  -7   3   3          0.70         -0.20         1.06 o                         
  -6   3   3          5.09          5.17         1.19 o                         
  -5   3   3          2.65          3.68         1.02 o                         
  -4   3   3         25.14         31.71         1.11 o                         
  -3   3   3         27.37         25.97         1.05 o                         
  -2   3   3         53.14         53.94         1.36 o                         
  -1   3   3       1745.77       1683.01        17.50 o                         
   0   3   3         35.67         37.00         1.07 o                         
   1   3   3         30.37         25.14         3.26 o                         
   2   3   3        210.66        198.33         1.90 o                         
   3   3   3        128.24        130.62         2.94 o                         
   4   3   3        328.94        320.02         9.46 o                         
   5   3   3         85.07         84.03         1.99 o                         
   6   3   3          0.11          1.47         0.89 o                         
   7   3   3          6.00          7.20         1.53 o                         
  -7   4   3          8.76          7.33         1.82 o                         
  -6   4   3          4.14          4.82         1.27 o                         
  -5   4   3         57.48         46.53         1.40 o                         
  -4   4   3          6.64          9.82         1.05 o                         
  -3   4   3          1.02          1.72         0.99 o                         
  -2   4   3       2480.43       2436.72        55.57 o                         
  -1   4   3       1669.59       1705.09        15.11 o                         
   0   4   3         28.27         29.38         0.94 o                         
   1   4   3        205.27        169.36         2.03 o                         
   2   4   3         92.50         93.31         1.45 o                         
   3   4   3         47.45         47.20         1.94 o                         
   4   4   3        181.73        178.38         2.59 o                         
   5   4   3         54.14         54.79         1.50 o                         
   6   4   3         29.15         32.27         1.19 o                         
   7   4   3         54.44         48.97         3.91 o                         
  -7   5   3         10.54         13.02         3.96 o                         
  -6   5   3          0.41          1.83         1.38 o                         
  -5   5   3          0.01          0.20         1.49 o                         
  -4   5   3          0.57          0.83         1.03 o                         
  -3   5   3          1.61          1.92         0.92 o                         
  -2   5   3          2.85          3.00         0.99 o                         
  -1   5   3         59.38         52.62         1.02 o                         
   0   5   3         30.80         33.34         1.06 o                         
   1   5   3         14.27         15.13         0.84 o                         
   2   5   3         28.39         27.51         0.86 o                         
   3   5   3         16.30         19.85         1.22 o                         
   4   5   3         21.59         19.27         1.74 o                         
   5   5   3          0.12          0.26         0.93 o                         
   6   5   3         52.83         49.37         5.04 o                         
   7   5   3         48.30         55.70         2.68 o                         
  -6   6   3         30.44         29.79         2.44 o                         
  -5   6   3          2.64          4.46         1.60 o                         
  -4   6   3         31.35         26.77         1.65 o                         
  -3   6   3        528.22        539.37        16.66 o                         
  -2   6   3        240.07        235.24         5.27 o                         
  -1   6   3        126.87        134.48         1.26 o                         
   0   6   3          1.66          1.19         0.89 o                         
   1   6   3         36.40         50.28         5.16 o                         
   2   6   3          6.19          7.69         0.90 o                         
   3   6   3         61.55         62.77         1.25 o                         
   4   6   3         18.86         19.45         1.14 o                         
   5   6   3          1.43          2.09         1.29 o                         
   6   6   3         20.70         20.66         1.61 o                         
  -6   7   3          4.47          4.58         1.57 o                         
  -5   7   3          2.18          1.85         2.71 o                         
  -4   7   3         19.79         18.05         1.15 o                         
  -3   7   3          1.60          1.59         0.95 o                         
  -2   7   3         48.07         48.58         1.89 o                         
  -1   7   3          7.37          9.08         0.85 o                         
   0   7   3          0.00         -0.20         0.90 o                         
   1   7   3          1.63          2.21         0.99 o                         
   2   7   3         15.16         17.56         0.97 o                         
   3   7   3          0.69          0.11         0.95 o                         
   4   7   3          0.24         -0.15         1.14 o                         
   5   7   3          6.64          6.54         1.15 o                         
   6   7   3         12.77         13.41         1.29 o                         
  -5   8   3         28.07         21.07         1.70 o                         
  -4   8   3         38.55         31.24         1.99 o                         
  -3   8   3         30.24         29.80         1.44 o                         
  -2   8   3          0.87          1.89         1.24 o                         
  -1   8   3          9.84         11.94         0.93 o                         
   0   8   3          0.84          1.48         0.99 o                         
   1   8   3         29.43         31.09         1.13 o                         
   2   8   3         17.02         17.26         1.16 o                         
   3   8   3          0.03          1.14         1.28 o                         
   4   8   3          0.05         -0.23         1.39 o                         
   5   8   3          9.36          9.12         1.27 o                         
  -4   9   3          0.01         -0.32         1.65 o                         
  -3   9   3          0.93          1.16         1.25 o                         
  -2   9   3          0.44          1.42         1.30 o                         
  -1   9   3         17.69         19.06         1.03 o                         
   0   9   3         16.48         17.11         1.22 o                         
   1   9   3          0.03          0.96         1.05 o                         
   2   9   3          0.88          1.59         1.20 o                         
   3   9   3          0.11          1.23         1.23 o                         
   4   9   3          4.19          4.03         1.55 o                         
  -2  10   3          2.40          1.61         1.18 o                         
  -1  10   3          0.03          0.48         1.31 o                         
   0  10   3          0.44          0.25         1.29 o                         
   1  10   3          0.72          0.49         1.06 o                         
   2  10   3          4.09          2.43         1.20 o                         
  -8   0   4          0.02          0.08         2.81 o                         
  -6   0   4          3.60          2.14         2.18 o                         
  -4   0   4          6.12         12.69         1.43 o                         
  -2   0   4        749.95        728.32         8.34 o                         
   2   0   4          4.53          5.23         1.62 o                         
   4   0   4          9.67         10.10         1.54 o                         
   6   0   4         10.96         13.43         1.66 o                         
   8   0   4         47.05         34.82         3.09 o                         
  -8   1   4          0.13          0.31         2.14 o                         
  -7   1   4          0.55          0.17         1.67 o                         
  -6   1   4         37.11         35.70         1.47 o                         
  -5   1   4          5.84          4.54         1.22 o                         
  -4   1   4        783.43        809.70         6.03 o                         
  -3   1   4         92.61         88.91         2.61 o                         
  -2   1   4       1118.27       1042.00        18.00 o                         
  -1   1   4       1050.04        955.18        12.61 o                         
   0   1   4       3099.04       2997.98        56.42 o                         
   1   1   4       3715.98       3401.46        21.21 o                         
   2   1   4        772.91        744.49        14.70 o                         
   3   1   4        252.66        252.52         2.31 o                         
   4   1   4          0.22          0.67         1.14 o                         
   5   1   4         70.74         71.87         4.63 o                         
   6   1   4        126.71        137.48         3.01 o                         
   7   1   4         10.33         11.48         1.42 o                         
   8   1   4          1.14          0.47         1.97 o                         
  -8   2   4          0.01         -0.55         2.23 o                         
  -7   2   4          1.86          2.07         1.51 o                         
  -6   2   4         35.70         30.92         1.41 o                         
  -5   2   4         13.69         11.18         1.10 o                         
  -4   2   4         50.46         47.16         1.28 o                         
  -3   2   4        111.77        106.19         2.00 o                         
  -2   2   4         61.46         67.33         1.47 o                         
  -1   2   4         29.10         31.09         1.17 o                         
   0   2   4       2057.06       1926.63        17.97 o                         
   1   2   4        771.68        773.70        13.08 o                         
   2   2   4         24.53         26.00         1.09 o                         
   3   2   4         52.65         46.13         1.39 o                         
   4   2   4          1.56          2.60         0.94 o                         
   5   2   4        398.49        401.51         4.16 o                         
   6   2   4        257.62        281.33         6.08 o                         
   7   2   4          0.32         -0.01         1.74 o                         
   8   2   4          2.31          2.35         2.00 o                         
  -7   3   4          0.03          0.08         1.51 o                         
  -6   3   4          5.31          5.47         1.13 o                         
  -5   3   4        104.89        107.28         1.48 o                         
  -4   3   4         15.10         21.14         1.27 o                         
  -3   3   4          0.04          7.29         4.02 o                         
  -2   3   4         37.44         31.82         1.42 o                         
  -1   3   4        553.35        552.26         2.54 o                         
   0   3   4        314.84        236.29        34.16 o                         
   1   3   4        129.50         96.25         1.29 o                         
   2   3   4        108.48        114.48         1.56 o                         
   3   3   4        100.33         89.53         1.45 o                         
   4   3   4        198.94        181.94         3.33 o                         
   5   3   4         35.11         32.53         1.12 o                         
   6   3   4         61.68         64.22         1.22 o                         
   7   3   4        145.95        140.28         7.47 o                         
  -7   4   4          8.58         11.58         1.82 o                         
  -6   4   4          1.96          1.26         2.12 o                         
  -5   4   4        139.12        117.30         2.54 o                         
  -4   4   4        110.28        109.65         3.15 o                         
  -3   4   4          2.37          2.38         1.26 o                         
  -2   4   4        822.97        842.04         7.29 o                         
  -1   4   4         51.28         52.91         1.32 o                         
   0   4   4        396.95        382.08        14.87 o                         
   1   4   4         43.11         45.47         0.96 o                         
   2   4   4        153.16        159.64         3.71 o                         
   3   4   4          1.10          1.17         0.95 o                         
   4   4   4        501.89        505.88         9.94 o                         
   5   4   4         28.06         28.36         1.23 o                         
   6   4   4          0.15          0.32         1.17 o                         
   7   4   4          5.18          5.32         1.62 o                         
  -7   5   4         12.76         12.33         1.62 o                         
  -6   5   4          4.09          2.03         1.38 o                         
  -5   5   4         41.61         36.71         1.78 o                         
  -4   5   4          5.06          4.91         1.18 o                         
  -3   5   4         22.05         22.91         1.29 o                         
  -2   5   4        279.61        278.52         2.55 o                         
  -1   5   4        132.17        124.47         1.22 o                         
   0   5   4        189.67        189.65         2.80 o                         
   1   5   4          7.77          7.42         0.87 o                         
   2   5   4          4.88          5.17         0.83 o                         
   3   5   4        100.28         99.80         1.34 o                         
   4   5   4         37.49         34.80         1.28 o                         
   5   5   4          6.80          5.83         1.10 o                         
   6   5   4         12.98         14.61         1.18 o                         
   7   5   4         12.28         10.07         1.23 o                         
  -6   6   4         29.63         30.67         4.14 o                         
  -5   6   4         12.58         12.67         1.20 o                         
  -4   6   4         96.23         95.56         1.82 o                         
  -3   6   4        372.46        370.54         7.55 o                         
  -2   6   4        520.87        524.88         7.44 o                         
  -1   6   4          3.85          3.22         0.88 o                         
   0   6   4         32.31         32.92         1.04 o                         
   1   6   4          4.51          3.42         0.78 o                         
   2   6   4         63.88         68.07         1.18 o                         
   3   6   4        273.20        280.23         4.84 o                         
   4   6   4         29.85         29.73         1.44 o                         
   5   6   4          3.31          3.18         1.15 o                         
   6   6   4          0.60          0.29         1.31 o                         
  -6   7   4          0.01          2.35         1.52 o                         
  -5   7   4          1.36          1.86         1.37 o                         
  -4   7   4          0.02         -0.38         1.07 o                         
  -3   7   4          0.04          0.56         1.12 o                         
  -2   7   4         24.33         26.30         1.41 o                         
  -1   7   4          4.76          5.95         0.91 o                         
   0   7   4          1.96          2.60         0.90 o                         
   1   7   4         11.72         14.62         1.05 o                         
   2   7   4          4.25          4.64         0.85 o                         
   3   7   4          0.62          0.91         1.08 o                         
   4   7   4         12.19         10.96         1.22 o                         
   5   7   4         43.98         43.72         1.58 o                         
   6   7   4         14.10         13.42         1.54 o                         
  -5   8   4          1.86          1.64         1.49 o                         
  -4   8   4         30.12         25.82         1.70 o                         
  -3   8   4         18.88         15.59         1.79 o                         
  -2   8   4          7.61          7.17         0.98 o                         
  -1   8   4          5.23          5.70         0.95 o                         
   0   8   4          1.34          1.05         1.08 o                         
   1   8   4          2.76          4.44         0.91 o                         
   2   8   4         66.51         69.87         1.53 o                         
   3   8   4         16.56         15.88         1.45 o                         
   4   8   4          0.03          0.65         1.23 o                         
   5   8   4         19.42         18.57         2.61 o                         
  -4   9   4          0.49          0.31         1.45 o                         
  -3   9   4          1.37          2.31         1.54 o                         
  -2   9   4         15.12         12.70         1.16 o                         
  -1   9   4          0.27          0.78         1.08 o                         
   0   9   4          3.57          4.21         1.07 o                         
   1   9   4          7.31          7.76         1.19 o                         
   2   9   4          2.67          2.20         1.21 o                         
   3   9   4          0.60          0.92         1.26 o                         
   4   9   4          3.45          3.12         1.56 o                         
  -2  10   4          1.29          1.91         1.41 o                         
  -1  10   4          0.43          0.80         1.06 o                         
   0  10   4          4.51          4.48         1.17 o                         
   1  10   4          3.98          3.63         1.19 o                         
   2  10   4          1.04          0.86         1.35 o                         
  -7   0   5         66.37         67.85         2.97 o                         
  -5   0   5         11.38         11.28         1.47 o                         
  -3   0   5         88.14         85.29         2.02 o                         
  -1   0   5       6617.08       6271.89        93.80 o                         
   3   0   5         10.54         14.85         1.39 o                         
   5   0   5       1293.33       1343.73         6.14 o                         
   7   0   5          0.01         -0.67         2.46 o                         
  -8   1   5          0.33          1.67         2.15 o                         
  -7   1   5          3.56          4.92         1.85 o                         
  -6   1   5          3.11          4.55         1.31 o                         
  -5   1   5          0.03          1.68         1.03 o                         
  -4   1   5         21.47         28.64         1.48 o                         
  -3   1   5        143.92        155.33         2.02 o                         
  -2   1   5        354.08        338.87         6.85 o                         
  -1   1   5          0.06          6.82         3.09 o                         
   0   1   5       3340.01       3100.87        13.45 o                         
   1   1   5        230.11        190.93         3.37 o                         
   2   1   5         87.43         76.96         2.16 o                         
   3   1   5         20.60         31.04         1.51 o                         
   4   1   5         17.72         14.52         1.18 o                         
   5   1   5        297.06        307.09         2.75 o                         
   6   1   5         15.00         17.72         1.32 o                         
   7   1   5         73.96         72.88         2.22 o                         
   8   1   5          0.30          0.98         1.97 o                         
  -8   2   5          6.46          5.36         2.46 o                         
  -7   2   5          0.03          1.12         1.48 o                         
  -6   2   5        144.80        136.11         2.81 o                         
  -5   2   5         17.39         13.52         1.09 o                         
  -4   2   5         42.88         42.96         1.27 o                         
  -3   2   5         22.54         25.13         1.23 o                         
  -2   2   5        220.71        232.85         2.19 o                         
  -1   2   5       2687.73       2513.26        49.85 o                         
   0   2   5        176.51        173.20         3.68 o                         
   1   2   5        460.38        460.97         5.57 o                         
   2   2   5         41.60         35.33         1.17 o                         
   3   2   5        334.90        336.23         2.24 o                         
   4   2   5         54.39         54.47         2.18 o                         
   5   2   5          0.75          2.60         1.47 o                         
   6   2   5         13.79         13.15         1.68 o                         
   7   2   5        170.53        176.32         6.10 o                         
  -7   3   5          6.34          8.40         1.48 o                         
  -6   3   5         14.82         13.52         1.58 o                         
  -5   3   5        213.29        211.01         3.31 o                         
  -4   3   5        348.78        355.56         5.41 o                         
  -3   3   5        399.91        371.62         2.45 o                         
  -2   3   5          2.94          1.41         1.07 o                         
  -1   3   5         32.54         34.93         1.21 o                         
   0   3   5        186.05        177.08         1.52 o                         
   1   3   5        137.06        153.40         1.46 o                         
   2   3   5        112.18         99.37         2.64 o                         
   3   3   5         23.44         24.72         1.06 o                         
   4   3   5        182.17        187.42         4.15 o                         
   5   3   5        120.98        127.33         1.35 o                         
   6   3   5         49.71         54.22         1.40 o                         
   7   3   5         14.79         13.19         1.38 o                         
  -7   4   5         45.03         49.35         2.69 o                         
  -6   4   5          3.68          4.22         1.62 o                         
  -5   4   5         49.51         43.33         1.61 o                         
  -4   4   5         21.37         28.82         1.26 o                         
  -3   4   5          7.77          4.71         1.12 o                         
  -2   4   5        325.22        343.93         3.49 o                         
  -1   4   5        273.26        288.73         4.13 o                         
   0   4   5        241.99        220.28         1.84 o                         
   1   4   5        119.13        130.83         1.98 o                         
   2   4   5        131.05        133.88         1.44 o                         
   3   4   5          5.12          4.91         0.97 o                         
   4   4   5        130.45        125.69         1.32 o                         
   5   4   5          0.68          0.83         0.87 o                         
   6   4   5        115.72        122.36         1.38 o                         
   7   4   5          1.90          2.30         1.31 o                         
  -7   5   5          1.46          1.68         1.55 o                         
  -6   5   5         11.81          7.72         1.68 o                         
  -5   5   5         23.57         24.44         1.62 o                         
  -4   5   5          2.24          4.02         1.14 o                         
  -3   5   5         31.02         26.46         1.23 o                         
  -2   5   5         74.62         78.84         1.25 o                         
  -1   5   5          5.78          7.58         0.97 o                         
   0   5   5         30.84         29.99         0.95 o                         
   1   5   5         18.65         17.48         0.73 o                         
   2   5   5          6.79          9.25         0.80 o                         
   3   5   5        323.49        319.00         3.42 o                         
   4   5   5         15.26         15.25         1.09 o                         
   5   5   5         29.39         28.00         1.33 o                         
   6   5   5         53.73         59.16         2.16 o                         
   7   5   5          1.49          2.66         1.51 o                         
  -6   6   5         28.57         28.74         2.89 o                         
  -5   6   5          0.83          2.14         1.29 o                         
  -4   6   5          5.16          5.62         1.27 o                         
  -3   6   5         64.83         56.21         1.22 o                         
  -2   6   5        162.33        170.05         1.70 o                         
  -1   6   5          0.92          0.76         0.87 o                         
   0   6   5         20.36         25.39         0.82 o                         
   1   6   5          0.00          0.82         0.86 o                         
   2   6   5         49.07         47.13         1.28 o                         
   3   6   5        202.33        201.93         1.73 o                         
   4   6   5         27.74         30.11         1.73 o                         
   5   6   5         14.16         15.43         1.29 o                         
   6   6   5         11.39          9.73         1.09 o                         
  -6   7   5         11.11         12.69         2.16 o                         
  -5   7   5          0.24          0.92         1.38 o                         
  -4   7   5          2.25          3.62         1.29 o                         
  -3   7   5          0.40          0.76         1.07 o                         
  -2   7   5         49.05         54.69         1.28 o                         
  -1   7   5         11.15         10.65         0.92 o                         
   0   7   5         66.24         67.14         1.50 o                         
   1   7   5         11.13         10.73         0.93 o                         
   2   7   5         63.67         68.89         1.19 o                         
   3   7   5         19.99         16.73         1.11 o                         
   4   7   5          4.78          5.02         1.14 o                         
   5   7   5          5.50          5.82         1.29 o                         
   6   7   5          1.49          1.10         1.15 o                         
  -5   8   5          9.86          9.38         1.50 o                         
  -4   8   5         72.09         61.06         1.54 o                         
  -3   8   5        146.32        138.44         8.61 o                         
  -2   8   5         14.76         13.90         1.15 o                         
  -1   8   5          0.12          0.64         0.95 o                         
   0   8   5          0.54          1.57         1.07 o                         
   1   8   5          4.49          5.03         1.01 o                         
   2   8   5        102.46        102.51         3.34 o                         
   3   8   5          0.42          0.99         1.32 o                         
   4   8   5          4.04          3.95         1.35 o                         
   5   8   5          0.02          1.13         1.55 o                         
  -4   9   5          0.02          0.34         1.52 o                         
  -3   9   5          9.39          6.83         1.34 o                         
  -2   9   5          9.52         10.46         1.12 o                         
  -1   9   5          0.44          1.64         1.06 o                         
   0   9   5          2.22          1.74         1.02 o                         
   1   9   5          8.73          9.20         1.08 o                         
   2   9   5          0.30          1.68         1.19 o                         
   3   9   5          2.72          3.01         1.25 o                         
   4   9   5          7.90          7.46         1.21 o                         
  -2  10   5          0.29          0.10         1.21 o                         
  -1  10   5          0.01          0.50         1.17 o                         
   0  10   5          8.09          8.50         1.20 o                         
   1  10   5          9.22         10.25         1.37 o                         
   2  10   5          0.65          0.84         1.34 o                         
  -8   0   6          0.50          1.51         3.41 o                         
  -6   0   6        103.90        100.02         2.73 o                         
  -4   0   6        179.71        191.22         3.25 o                         
  -2   0   6       2481.41       2201.79        16.38 o                         
   2   0   6       3612.96       3577.79        11.05 o                         
   4   0   6         36.73         36.05         1.78 o                         
   6   0   6        990.90       1002.99         5.47 o                         
   8   0   6          7.85          6.42         2.89 o                         
  -8   1   6          2.36          2.74         2.17 o                         
  -7   1   6          9.58          8.48         1.74 o                         
  -6   1   6          2.77          2.79         1.08 o                         
  -5   1   6         60.93         61.27         1.32 o                         
  -4   1   6         65.57         63.79         1.32 o                         
  -3   1   6        520.07        530.78         4.20 o                         
  -2   1   6        731.04        693.01         8.96 o                         
  -1   1   6         17.11          8.74         1.15 o                         
   0   1   6         14.11         23.85         1.86 o                         
   1   1   6        261.25        247.41         3.49 o                         
   2   1   6        798.07        783.70         5.23 o                         
   3   1   6          0.00         -0.59         1.31 o                         
   4   1   6        194.98        187.67         2.57 o                         
   5   1   6          4.17          5.19         1.51 o                         
   6   1   6        403.28        413.64        13.67 o                         
   7   1   6          8.41          9.23         1.52 o                         
   8   1   6         10.36          8.49         1.71 o                         
  -7   2   6          3.52          4.00         1.33 o                         
  -6   2   6         41.95         42.04         1.55 o                         
  -5   2   6          1.14          0.23         1.20 o                         
  -4   2   6          7.89         13.39         1.34 o                         
  -3   2   6        722.06        699.15         3.78 o                         
  -2   2   6       1679.25       1750.88        38.34 o                         
  -1   2   6        347.06        288.68         2.40 o                         
   0   2   6        217.60        196.24         2.82 o                         
   1   2   6       1285.59       1286.54        16.96 o                         
   2   2   6          0.71          1.15         0.95 o                         
   3   2   6        109.65        112.84         2.24 o                         
   4   2   6        263.81        259.47         5.54 o                         
   5   2   6        717.19        729.06        15.98 o                         
   6   2   6         11.69         12.66         1.33 o                         
   7   2   6          9.55          8.77         1.75 o                         
  -7   3   6          2.40          1.72         1.46 o                         
  -6   3   6          9.00         10.15         1.24 o                         
  -5   3   6         15.41         18.59         1.12 o                         
  -4   3   6          5.92          5.57         1.36 o                         
  -3   3   6        180.53        169.62         5.55 o                         
  -2   3   6        624.91        604.81         3.02 o                         
  -1   3   6       1064.40       1050.82         4.86 o                         
   0   3   6        257.32        238.25         4.24 o                         
   1   3   6        362.64        383.42         5.05 o                         
   2   3   6         33.09         31.87         1.10 o                         
   3   3   6         49.60         51.22         1.25 o                         
   4   3   6        286.79        301.57         1.92 o                         
   5   3   6         30.94         32.34         1.16 o                         
   6   3   6         44.20         45.35         1.89 o                         
   7   3   6          0.98          3.12         1.46 o                         
  -7   4   6         51.77         57.23         5.78 o                         
  -6   4   6         12.58         10.54         1.43 o                         
  -5   4   6         65.81         59.46         1.32 o                         
  -4   4   6          7.27         11.25         1.41 o                         
  -3   4   6         13.83         15.95         1.31 o                         
  -2   4   6        114.43        105.39         1.27 o                         
  -1   4   6         66.01         72.67         1.25 o                         
   0   4   6          0.14          2.03         0.98 o                         
   1   4   6        523.70        482.81        17.63 o                         
   2   4   6         19.98         15.98         1.02 o                         
   3   4   6         65.56         65.56         2.59 o                         
   4   4   6        105.20        112.01         3.91 o                         
   5   4   6         35.75         40.71         1.70 o                         
   6   4   6          9.94         12.46         1.08 o                         
   7   4   6         32.76         30.55         2.16 o                         
  -7   5   6         14.01         19.31         2.00 o                         
  -6   5   6         23.96         27.11         4.30 o                         
  -5   5   6         67.50         59.67         1.62 o                         
  -4   5   6          0.88          3.54         1.35 o                         
  -3   5   6         18.05         16.87         1.46 o                         
  -2   5   6          1.67          3.35         0.94 o                         
  -1   5   6        386.00        365.45         6.88 o                         
   0   5   6         78.81         94.97         1.43 o                         
   1   5   6        127.19        119.32         1.29 o                         
   2   5   6         10.62         10.60         0.86 o                         
   3   5   6        155.44        160.61         2.14 o                         
   4   5   6        152.01        157.19         3.86 o                         
   5   5   6          9.51         11.11         1.15 o                         
   6   5   6          8.89         12.79         1.13 o                         
   7   5   6          8.23          7.41         1.50 o                         
  -6   6   6          5.79          5.98         1.79 o                         
  -5   6   6         21.95         20.58         1.23 o                         
  -4   6   6         34.45         35.27         1.19 o                         
  -3   6   6          1.34          0.34         0.99 o                         
  -2   6   6          1.74          0.84         0.84 o                         
  -1   6   6          0.10          0.84         0.84 o                         
   0   6   6          4.52          4.44         0.97 o                         
   1   6   6         43.19         42.74         1.13 o                         
   2   6   6          5.89          7.07         0.91 o                         
   3   6   6         80.19         84.54         1.45 o                         
   4   6   6         22.16         19.16         1.74 o                         
   5   6   6         96.85         88.03         4.58 o                         
   6   6   6          1.03          2.78         1.28 o                         
  -6   7   6         15.59         14.75         1.64 o                         
  -5   7   6          0.59          0.00         1.47 o                         
  -4   7   6          7.69          5.98         1.30 o                         
  -3   7   6         48.50         43.81         1.18 o                         
  -2   7   6          0.83          1.26         1.09 o                         
  -1   7   6          2.20          2.00         0.92 o                         
   0   7   6         34.94         34.38         1.18 o                         
   1   7   6          0.01          1.63         0.91 o                         
   2   7   6         93.02        100.54         3.37 o                         
   3   7   6         19.64         20.61         1.04 o                         
   4   7   6          2.44          3.55         1.00 o                         
   5   7   6         29.22         30.28         2.54 o                         
   6   7   6          3.50          3.39         1.28 o                         
  -5   8   6          0.54         -0.70         1.86 o                         
  -4   8   6         15.11          8.85         1.81 o                         
  -3   8   6         23.29         20.38         1.26 o                         
  -2   8   6          0.11          0.62         1.12 o                         
  -1   8   6          0.01         -0.23         1.07 o                         
   0   8   6          0.01          0.34         0.96 o                         
   1   8   6         11.17         12.13         0.83 o                         
   2   8   6         15.76         18.07         1.81 o                         
   3   8   6          0.04          0.10         1.14 o                         
   4   8   6          0.10          0.56         1.10 o                         
   5   8   6          2.45          1.63         1.20 o                         
  -4   9   6          0.17          0.05         2.04 o                         
  -3   9   6          7.67          5.29         1.34 o                         
  -2   9   6         10.34         12.24         1.28 o                         
  -1   9   6          3.04          3.18         0.96 o                         
   0   9   6         10.57         10.71         1.01 o                         
   1   9   6          2.67          4.34         1.20 o                         
   2   9   6         15.64         13.81         1.14 o                         
   3   9   6          0.00          1.56         1.46 o                         
   4   9   6          1.71          1.97         1.35 o                         
  -2  10   6          0.01          0.16         1.25 o                         
  -1  10   6          3.73          2.86         1.10 o                         
   0  10   6          0.00          0.10         1.05 o                         
   1  10   6         26.71         28.28         1.43 o                         
   2  10   6          0.42          1.44         1.23 o                         
  -7   0   7         83.04         77.20         3.68 o                         
  -5   0   7          0.01         -0.12         1.34 o                         
  -3   0   7       1737.38       1833.44         8.89 o                         
  -1   0   7        962.57        904.09        11.72 o                         
   3   0   7          0.00         -0.51         1.90 o                         
   5   0   7        364.94        368.70         3.64 o                         
   7   0   7         12.81         15.92         2.54 o                         
  -8   1   7          0.94          1.11         2.15 o                         
  -7   1   7         12.35         13.33         1.51 o                         
  -6   1   7         22.50         21.99         1.49 o                         
  -5   1   7          2.15          2.30         1.06 o                         
  -4   1   7        392.50        372.12         4.79 o                         
  -3   1   7         19.48         17.05         1.02 o                         
  -2   1   7         54.78         48.41         1.26 o                         
  -1   1   7        196.00        187.18         3.97 o                         
   0   1   7        312.06        340.46         8.14 o                         
   1   1   7        716.20        722.43         5.43 o                         
   2   1   7          0.88          3.05         1.94 o                         
   3   1   7        368.16        363.47         3.56 o                         
   4   1   7        504.58        465.16        15.98 o                         
   5   1   7        751.92        756.51         3.23 o                         
   6   1   7          5.50          7.12         1.58 o                         
   7   1   7          4.07          1.06         1.75 o                         
   8   1   7         11.53          7.23         2.10 o                         
  -7   2   7          5.70          7.13         1.67 o                         
  -6   2   7          7.83          8.07         1.21 o                         
  -5   2   7         16.63         14.11         1.38 o                         
  -4   2   7         64.42         73.07         1.66 o                         
  -3   2   7        115.55         92.84         2.20 o                         
  -2   2   7         26.28         16.98         1.16 o                         
  -1   2   7        895.65        849.22         3.71 o                         
   0   2   7       2119.32       2070.73        10.10 o                         
   1   2   7        925.92        904.18        11.62 o                         
   2   2   7          3.39          4.13         0.97 o                         
   3   2   7        106.60        119.07         1.67 o                         
   4   2   7        303.06        305.97         8.73 o                         
   5   2   7        397.11        406.24         3.31 o                         
   6   2   7         48.68         45.97         1.33 o                         
   7   2   7          0.04         -0.43         1.42 o                         
  -7   3   7          0.04          0.63         1.82 o                         
  -6   3   7          8.08          8.27         1.31 o                         
  -5   3   7          0.41          0.15         1.04 o                         
  -4   3   7        197.18        204.58         9.35 o                         
  -3   3   7        270.79        288.88         2.11 o                         
  -2   3   7        436.87        407.57         3.98 o                         
  -1   3   7         11.91         16.57         0.90 o                         
   0   3   7          1.51          2.10         0.96 o                         
   1   3   7          2.17          2.15         0.73 o                         
   2   3   7         16.50         24.66         1.17 o                         
   3   3   7        231.72        229.23         4.04 o                         
   4   3   7          0.04          1.55         1.22 o                         
   5   3   7         57.75         58.08         2.07 o                         
   6   3   7          5.30          5.89         1.32 o                         
   7   3   7         29.88         30.54         2.96 o                         
  -7   4   7          8.87          7.86         1.90 o                         
  -6   4   7         10.90         11.77         2.12 o                         
  -5   4   7          6.20          7.63         1.46 o                         
  -4   4   7         31.50         30.26         1.47 o                         
  -3   4   7          0.30          1.41         1.11 o                         
  -2   4   7         11.30         11.43         1.01 o                         
  -1   4   7         12.06         12.83         0.95 o                         
   0   4   7        556.37        524.01         2.49 o                         
   1   4   7        140.58        143.77         1.71 o                         
   2   4   7          0.16          1.30         1.08 o                         
   3   4   7         11.30          9.35         0.92 o                         
   4   4   7       1163.62       1172.07        10.70 o                         
   5   4   7          6.82          8.08         1.00 o                         
   6   4   7         13.18         14.87         1.40 o                         
   7   4   7          0.52          0.80         1.31 o                         
  -7   5   7         15.35         21.80         2.00 o                         
  -6   5   7          7.62          3.62         1.19 o                         
  -5   5   7          3.59          7.05         1.50 o                         
  -4   5   7         79.97         70.38         1.64 o                         
  -3   5   7        174.31        169.64         1.75 o                         
  -2   5   7        272.46        277.51         3.72 o                         
  -1   5   7         41.93         40.43         1.04 o                         
   0   5   7         63.11         71.42         2.24 o                         
   1   5   7         10.68          8.92         0.93 o                         
   2   5   7         29.01         20.66         3.26 o                         
   3   5   7         50.42         55.11         1.33 o                         
   4   5   7         25.77         23.81         1.04 o                         
   5   5   7         21.53         21.63         1.33 o                         
   6   5   7         21.15         24.07         1.60 o                         
   7   5   7          6.69          5.09         1.65 o                         
  -6   6   7          3.59          3.16         1.81 o                         
  -5   6   7          1.61          1.57         1.32 o                         
  -4   6   7          7.28          6.64         1.24 o                         
  -3   6   7         41.46         42.11         1.51 o                         
  -2   6   7          0.04          1.03         0.87 o                         
  -1   6   7         35.08         40.04         1.11 o                         
   0   6   7          7.24          9.96         0.92 o                         
   1   6   7         53.92         55.16         0.92 o                         
   2   6   7          0.80          1.27         0.99 o                         
   3   6   7          4.07          5.98         1.05 o                         
   4   6   7          3.13          4.80         1.24 o                         
   5   6   7          9.59         10.03         1.40 o                         
   6   6   7         23.41         23.12         1.40 o                         
  -6   7   7          0.13          1.25         2.46 o                         
  -5   7   7          3.33          3.89         1.42 o                         
  -4   7   7          0.26          2.10         2.04 o                         
  -3   7   7         87.34         83.44         2.68 o                         
  -2   7   7         23.66         24.56         1.05 o                         
  -1   7   7         82.97         93.54         1.45 o                         
   0   7   7          0.22          0.63         0.88 o                         
   1   7   7         25.82         26.50         1.13 o                         
   2   7   7         45.59         51.59         1.20 o                         
   3   7   7         83.77         86.86         1.76 o                         
   4   7   7          4.07          4.84         1.15 o                         
   5   7   7          5.19          5.26         1.29 o                         
   6   7   7         20.84         20.25         1.74 o                         
  -5   8   7          1.55         -0.23         1.55 o                         
  -4   8   7          0.02         -0.74         1.75 o                         
  -3   8   7          0.87          0.77         1.44 o                         
  -2   8   7         10.27         10.10         0.92 o                         
  -1   8   7         21.30         23.80         1.09 o                         
   0   8   7          3.30          4.15         0.93 o                         
   1   8   7          5.95          6.78         1.10 o                         
   2   8   7         75.25         75.05         1.67 o                         
   3   8   7          0.29          0.36         1.34 o                         
   4   8   7          3.69          3.07         1.26 o                         
   5   8   7          6.67          5.48         1.39 o                         
  -4   9   7          0.75          1.39         1.54 o                         
  -3   9   7          2.86          5.15         1.33 o                         
  -2   9   7         30.55         26.42         1.32 o                         
  -1   9   7          3.40          2.64         1.19 o                         
   0   9   7          2.89          3.58         0.97 o                         
   1   9   7         40.09         46.03         1.97 o                         
   2   9   7          0.39          0.42         1.25 o                         
   3   9   7         14.56         11.07         1.31 o                         
   4   9   7         16.14         14.29         1.89 o                         
  -2  10   7          0.33          1.18         1.44 o                         
  -1  10   7          4.29          4.70         1.36 o                         
   0  10   7          4.49          3.77         1.09 o                         
   1  10   7         12.79         12.05         1.25 o                         
   2  10   7          0.07          0.40         1.22 o                         
  -8   0   8          2.54          4.40         2.85 o                         
  -6   0   8          8.19          8.38         1.65 o                         
  -4   0   8         31.42         31.30         1.74 o                         
  -2   0   8       1332.05       1223.79        17.09 o                         
   4   0   8        106.89        102.75         2.46 o                         
   6   0   8         88.48         98.47         2.77 o                         
   8   0   8         37.33         30.50         3.21 o                         
  -7   1   8         12.09          9.15         1.56 o                         
  -6   1   8          5.52          5.55         1.34 o                         
  -5   1   8        143.11        151.94         1.83 o                         
  -4   1   8         40.68         44.85         1.25 o                         
  -3   1   8        175.37        157.74         1.95 o                         
  -2   1   8         20.84         18.06         1.27 o                         
  -1   1   8        785.02        782.62        10.46 o                         
   0   1   8         96.09        113.12         1.93 o                         
   1   1   8        596.84        632.15         5.07 o                         
   2   1   8       1218.73       1383.65         6.46 o                         
   3   1   8       1291.62       1339.61         6.02 o                         
   4   1   8         90.64         89.42         4.00 o                         
   5   1   8        192.57        190.44         2.36 o                         
   6   1   8         36.32         41.02         1.71 o                         
   7   1   8          7.17          8.15         2.75 o                         
  -7   2   8         17.73         21.46         1.72 o                         
  -6   2   8          7.52          9.72         1.47 o                         
  -5   2   8         14.55         15.84         1.23 o                         
  -4   2   8         31.67         39.59         1.64 o                         
  -3   2   8         49.86         46.29         1.57 o                         
  -2   2   8         86.39         77.34         1.37 o                         
  -1   2   8         32.37         31.51         1.06 o                         
   0   2   8        501.39        515.75        11.50 o                         
   1   2   8        568.91        537.56        10.85 o                         
   2   2   8        188.53        215.28         4.40 o                         
   3   2   8        925.34        911.89         4.87 o                         
   4   2   8        615.55        622.84         3.92 o                         
   5   2   8        305.34        306.30         7.23 o                         
   6   2   8         66.40         72.80         3.17 o                         
   7   2   8         26.54         28.85         2.85 o                         
  -7   3   8          2.17          2.78         1.40 o                         
  -6   3   8          6.37          5.31         1.61 o                         
  -5   3   8         13.93         10.89         1.47 o                         
  -4   3   8         92.91         84.38         1.48 o                         
  -3   3   8          1.05          2.88         1.05 o                         
  -2   3   8         67.18         74.10         2.77 o                         
  -1   3   8         34.99         30.03         1.25 o                         
   0   3   8       1081.64       1046.82         4.95 o                         
   1   3   8        102.49        102.13         1.36 o                         
   2   3   8          3.48          6.16         0.86 o                         
   3   3   8        467.09        432.37         7.26 o                         
   4   3   8       1045.54       1047.25        10.05 o                         
   5   3   8        210.27        227.34         4.47 o                         
   6   3   8         11.37         12.81         1.08 o                         
   7   3   8         35.60         35.64         1.64 o                         
  -7   4   8          0.08          0.23         1.33 o                         
  -6   4   8          1.18          1.14         1.34 o                         
  -5   4   8          2.06          3.03         1.16 o                         
  -4   4   8         26.83         27.69         1.48 o                         
  -3   4   8        102.43        110.88         1.56 o                         
  -2   4   8         13.65         11.80         1.02 o                         
  -1   4   8          4.06          3.77         1.01 o                         
   0   4   8         26.49         26.25         0.92 o                         
   1   4   8         51.79         44.97         5.07 o                         
   2   4   8         38.90         35.38         0.99 o                         
   3   4   8        162.92        163.07         2.84 o                         
   4   4   8        461.60        449.60         6.66 o                         
   5   4   8         15.26         17.04         1.74 o                         
   6   4   8          5.90          7.66         1.22 o                         
   7   4   8          2.91          3.45         1.52 o                         
  -7   5   8          6.07          7.16         2.02 o                         
  -6   5   8          2.42          2.67         1.69 o                         
  -5   5   8         15.34         10.95         1.13 o                         
  -4   5   8         36.07         29.25         1.18 o                         
  -3   5   8         24.64         25.63         2.26 o                         
  -2   5   8         22.35         21.60         0.96 o                         
  -1   5   8         66.42         71.67         1.24 o                         
   0   5   8          0.23          1.63         0.84 o                         
   1   5   8         11.76         14.42         0.82 o                         
   2   5   8        141.31        139.68         4.13 o                         
   3   5   8        130.45        130.24         2.29 o                         
   4   5   8         30.80         34.66         2.82 o                         
   5   5   8          5.66          5.61         0.91 o                         
   6   5   8         57.98         63.02         1.61 o                         
   7   5   8          0.84          0.34         1.71 o                         
  -6   6   8          0.25          1.94         1.49 o                         
  -5   6   8          6.00          6.70         1.15 o                         
  -4   6   8          0.95          2.82         1.13 o                         
  -3   6   8          0.97          1.00         1.47 o                         
  -2   6   8         65.01         69.60         1.34 o                         
  -1   6   8         32.15         34.98         1.84 o                         
   0   6   8         11.16         12.53         1.03 o                         
   1   6   8         79.08         79.34         2.50 o                         
   2   6   8         87.88         86.49         5.72 o                         
   3   6   8        179.33        178.34         3.06 o                         
   4   6   8         14.23         14.22         1.13 o                         
   5   6   8          9.63          9.39         1.20 o                         
   6   6   8          3.55          3.62         1.17 o                         
  -5   7   8          4.12          4.92         1.76 o                         
  -4   7   8          5.41          3.47         1.33 o                         
  -3   7   8          2.48          2.85         1.20 o                         
  -2   7   8          3.92          3.83         1.06 o                         
  -1   7   8          0.13          0.49         0.83 o                         
   0   7   8          5.54          7.03         0.90 o                         
   1   7   8         37.71         38.35         1.12 o                         
   2   7   8        114.21        124.28         3.32 o                         
   3   7   8          0.07          0.28         1.03 o                         
   4   7   8          0.07         -0.03         1.30 o                         
   5   7   8         12.09         11.32         1.29 o                         
  -5   8   8          0.13          0.13         1.33 o                         
  -4   8   8          2.22          2.85         1.20 o                         
  -3   8   8          0.05          0.67         1.24 o                         
  -2   8   8          3.54          2.95         1.09 o                         
  -1   8   8         18.89         20.47         0.98 o                         
   0   8   8          0.36          0.66         1.00 o                         
   1   8   8          2.06          3.45         0.97 o                         
   2   8   8          0.02          0.84         1.05 o                         
   3   8   8         11.58         10.24         1.42 o                         
   4   8   8         18.60         22.69         1.50 o                         
   5   8   8         10.49          8.34         1.43 o                         
  -4   9   8          2.58          1.82         1.39 o                         
  -3   9   8          3.32          1.49         1.30 o                         
  -2   9   8          7.36          7.64         1.26 o                         
  -1   9   8         20.99         19.62         1.14 o                         
   0   9   8          5.50          6.04         1.07 o                         
   1   9   8         18.19         18.85         1.15 o                         
   2   9   8         37.10         31.90         1.14 o                         
   3   9   8          0.87          1.30         1.48 o                         
   4   9   8          0.01          0.86         1.37 o                         
  -2  10   8          0.96          1.65         1.26 o                         
  -1  10   8          0.40          1.30         1.18 o                         
   0  10   8          2.52          1.87         1.35 o                         
   1  10   8          0.80         -0.42         1.02 o                         
   2  10   8          4.40          4.11         1.14 o                         
  -7   0   9          0.64          0.67         2.50 o                         
  -5   0   9         43.36         44.63         1.66 o                         
  -3   0   9         17.08         18.86         1.50 o                         
  -1   0   9       4015.89       4205.27        99.40 o                         
   3   0   9       2146.33       2353.93         7.80 o                         
   5   0   9        720.13        757.64         4.59 o                         
   7   0   9          5.01          6.02         1.70 o                         
  -7   1   9          8.05          6.36         1.56 o                         
  -6   1   9          4.65          2.62         1.35 o                         
  -5   1   9          7.54          7.96         1.28 o                         
  -4   1   9         30.63         31.68         1.15 o                         
  -3   1   9        225.17        222.49         1.86 o                         
  -2   1   9        196.18        233.49         3.67 o                         
  -1   1   9        261.44        286.46         2.22 o                         
   0   1   9         83.28        100.69         2.34 o                         
   2   1   9       3497.97       3633.40        10.06 o                         
   3   1   9        464.28        503.73         3.96 o                         
   4   1   9          0.07          0.92         1.35 o                         
   5   1   9         12.12         11.30         1.20 o                         
   6   1   9         18.69         18.71         1.33 o                         
   7   1   9          0.09          0.32         1.41 o                         
  -7   2   9          2.25          3.12         1.79 o                         
  -6   2   9          5.81          4.67         1.57 o                         
  -5   2   9          6.71          7.23         1.48 o                         
  -4   2   9        179.45        179.59         2.14 o                         
  -3   2   9         26.21         27.04         1.26 o                         
  -2   2   9        125.87        142.19         1.57 o                         
  -1   2   9        948.72        896.68        17.90 o                         
   0   2   9          7.21          3.26         0.96 o                         
   1   2   9         87.16         93.24         4.48 o                         
   2   2   9          1.75          4.92         0.96 o                         
   3   2   9        326.08        335.07         3.29 o                         
   4   2   9        375.94        322.71         3.01 o                         
   5   2   9         72.76         76.09         4.28 o                         
   6   2   9          4.14          4.40         1.35 o                         
   7   2   9         36.11         33.51         2.38 o                         
  -7   3   9          1.60          3.94         1.90 o                         
  -6   3   9          9.61          6.92         1.34 o                         
  -5   3   9         68.16         57.85         3.72 o                         
  -4   3   9         53.50         49.95         1.33 o                         
  -3   3   9        169.69        150.29         1.70 o                         
  -2   3   9          8.22         10.06         1.11 o                         
  -1   3   9        172.94        178.75         1.63 o                         
   0   3   9        230.59        226.70         4.78 o                         
   1   3   9        948.45        950.90         5.51 o                         
   2   3   9         20.81         19.22         1.03 o                         
   3   3   9         13.75         13.75         0.93 o                         
   4   3   9        122.50        123.76         1.32 o                         
   5   3   9        130.09        139.97         1.89 o                         
   6   3   9          7.12         10.20         1.22 o                         
   7   3   9         14.22         13.88         1.39 o                         
  -7   4   9          0.09          1.24         1.88 o                         
  -6   4   9          2.23          2.99         1.32 o                         
  -5   4   9         29.15         31.23         1.66 o                         
  -4   4   9          0.23          0.08         0.99 o                         
  -3   4   9         23.45         24.82         1.28 o                         
  -2   4   9         17.69         18.76         0.94 o                         
  -1   4   9         70.78         74.66         1.23 o                         
   0   4   9       1091.57       1072.94         5.51 o                         
   1   4   9          6.98          5.16         0.83 o                         
   2   4   9         30.91         25.60         0.95 o                         
   3   4   9         69.47         68.02         1.26 o                         
   4   4   9        392.68        391.35         9.58 o                         
   5   4   9          2.38          3.68         1.06 o                         
   6   4   9         40.32         40.69         1.50 o                         
   7   4   9          2.42          1.88         1.33 o                         
  -6   5   9          0.00          0.11         1.72 o                         
  -5   5   9          0.03         -0.65         1.51 o                         
  -4   5   9        110.29        102.05         3.66 o                         
  -3   5   9          0.46          1.06         0.97 o                         
  -2   5   9         64.54         72.72         1.46 o                         
  -1   5   9         46.12         43.60         1.02 o                         
   0   5   9        218.98        224.08         2.94 o                         
   1   5   9         51.30         51.98         0.98 o                         
   2   5   9          5.23          3.75         0.96 o                         
   3   5   9        284.09        290.22         3.08 o                         
   4   5   9        250.53        262.86         2.83 o                         
   5   5   9          0.02          0.78         0.99 o                         
   6   5   9         31.77         33.64         1.43 o                         
  -6   6   9          0.00          0.31         1.30 o                         
  -5   6   9          0.49          2.78         1.34 o                         
  -4   6   9          7.59          6.91         1.41 o                         
  -3   6   9          5.63          3.81         1.06 o                         
  -2   6   9         44.04         46.43         1.10 o                         
  -1   6   9          3.33          3.52         0.92 o                         
   0   6   9         18.56         18.04         1.01 o                         
   1   6   9         19.36         19.87         1.02 o                         
   2   6   9          0.09         -0.01         0.98 o                         
   3   6   9        619.83        659.27         5.10 o                         
   4   6   9          8.61          7.61         1.27 o                         
   5   6   9          5.28          5.97         1.36 o                         
   6   6   9          0.10         -0.26         1.18 o                         
  -5   7   9          0.12          0.73         1.72 o                         
  -4   7   9          0.39          2.88         3.13 o                         
  -3   7   9         86.04         77.96         1.59 o                         
  -2   7   9         65.66         71.30         1.36 o                         
  -1   7   9          1.67          2.89         0.90 o                         
   0   7   9          4.25          3.77         0.93 o                         
   1   7   9         48.81         52.40         1.09 o                         
   2   7   9          3.84          5.02         0.92 o                         
   3   7   9         83.77         80.19         6.09 o                         
   4   7   9          0.42          0.30         1.03 o                         
   5   7   9         24.60         25.99         1.44 o                         
  -5   8   9          0.22         -0.03         1.89 o                         
  -4   8   9          1.62          1.84         1.70 o                         
  -3   8   9          6.61          5.27         1.19 o                         
  -2   8   9          2.24          3.54         1.00 o                         
  -1   8   9          5.37          7.69         1.11 o                         
   0   8   9          3.73          3.14         1.11 o                         
   1   8   9          0.73          2.11         1.09 o                         
   2   8   9         67.01         70.28         1.93 o                         
   3   8   9         21.06         20.61         1.87 o                         
   4   8   9          1.22          1.05         1.43 o                         
   5   8   9          5.53          4.80         1.62 o                         
  -4   9   9          0.31          0.83         1.94 o                         
  -3   9   9          1.15          0.13         1.86 o                         
  -2   9   9         28.08         26.66         1.38 o                         
  -1   9   9         30.67         30.99         1.74 o                         
   0   9   9          8.21          9.00         1.07 o                         
   1   9   9         15.04         16.33         1.20 o                         
   2   9   9          4.88          4.32         0.96 o                         
   3   9   9          0.00          0.49         1.17 o                         
  -2  10   9          0.00          0.02         1.24 o                         
  -1  10   9          8.36          5.92         1.36 o                         
   0  10   9         29.89         28.05         2.26 o                         
   1  10   9         13.27         11.67         1.28 o                         
   2  10   9          0.01         -0.18         1.25 o                         
  -6   0  10          2.22          3.04         1.54 o                         
  -4   0  10          8.60          7.39         1.46 o                         
  -2   0  10       2370.08       2279.28        63.69 o                         
   4   0  10        135.05        125.25         2.50 o                         
   6   0  10         15.04         17.55         2.30 o                         
  -7   1  10          3.62          5.77         1.66 o                         
  -6   1  10         82.90         79.12         2.44 o                         
  -5   1  10         50.46         49.25         1.36 o                         
  -4   1  10          1.56          2.18         1.06 o                         
  -3   1  10          2.38          1.23         0.86 o                         
  -2   1  10          3.93          2.98         1.15 o                         
  -1   1  10        105.65         91.18         6.52 o                         
   0   1  10        975.05       1024.62         6.06 o                         
   2   1  10        168.23        157.45         2.89 o                         
   3   1  10         67.96         67.66         2.34 o                         
   4   1  10         30.25         28.65         1.08 o                         
   5   1  10          3.71          3.23         1.40 o                         
   6   1  10          0.45          1.48         1.55 o                         
   7   1  10          4.30          5.36         1.72 o                         
  -7   2  10          0.23          0.23         1.79 o                         
  -6   2  10          0.73          1.56         1.58 o                         
  -5   2  10          1.31          2.30         1.41 o                         
  -4   2  10         10.50         11.94         1.47 o                         
  -3   2  10         86.81         84.83         4.36 o                         
  -2   2  10        266.07        267.89         2.18 o                         
  -1   2  10       1396.26       1419.31        20.78 o                         
   0   2  10        128.43        127.55         1.60 o                         
   1   2  10        883.07        996.61         9.94 o                         
   2   2  10        811.49        887.42        26.40 o                         
   3   2  10         17.62         16.12         2.02 o                         
   4   2  10        530.48        519.78         3.84 o                         
   5   2  10          1.17         -0.87         1.37 o                         
   6   2  10          8.42          7.76         1.30 o                         
   7   2  10          8.74          8.07         1.50 o                         
  -7   3  10          0.00          0.69         1.49 o                         
  -6   3  10          1.67          2.77         1.58 o                         
  -5   3  10         64.65         61.24         1.78 o                         
  -4   3  10         24.87         24.77         1.24 o                         
  -3   3  10         94.01         88.30         1.66 o                         
  -2   3  10          3.52          3.82         1.11 o                         
  -1   3  10         24.74         22.73         1.11 o                         
   0   3  10        259.13        277.21         2.75 o                         
   1   3  10        472.19        483.71         4.20 o                         
   2   3  10         17.78         25.08         1.18 o                         
   3   3  10         39.72         40.02         1.18 o                         
   4   3  10         11.59         10.08         1.48 o                         
   5   3  10         11.44         12.48         1.09 o                         
   6   3  10          0.19          1.62         1.32 o                         
   7   3  10          6.31          6.01         1.53 o                         
  -7   4  10          0.00          1.19         1.88 o                         
  -6   4  10          5.12          4.30         1.40 o                         
  -5   4  10         34.62         31.30         1.54 o                         
  -4   4  10         13.21         12.04         1.17 o                         
  -3   4  10        151.61        152.38         1.92 o                         
  -2   4  10         65.33         53.58         1.13 o                         
  -1   4  10          5.83          6.15         1.08 o                         
   0   4  10          6.84          7.57         0.91 o                         
   1   4  10        343.95        337.70        39.14 o                         
   2   4  10         93.99         96.03         1.98 o                         
   3   4  10        755.21        748.18         5.58 o                         
   4   4  10         28.03         30.84         1.05 o                         
   5   4  10          0.01          1.26         1.55 o                         
   6   4  10         37.71         41.87         3.11 o                         
   7   4  10          2.18          1.98         1.37 o                         
  -6   5  10          1.94          1.94         1.37 o                         
  -5   5  10          0.09         -0.53         1.27 o                         
  -4   5  10         37.41         31.65         1.78 o                         
  -3   5  10         94.04         94.52         1.71 o                         
  -2   5  10         15.62         14.74         1.11 o                         
  -1   5  10         38.72         37.86         1.20 o                         
   0   5  10        234.15        238.09         2.61 o                         
   1   5  10        116.96        128.82         1.32 o                         
   2   5  10        265.67        283.55         4.41 o                         
   3   5  10        195.55        195.91         3.49 o                         
   4   5  10        137.06        142.29         1.47 o                         
   5   5  10          3.93          5.20         1.02 o                         
   6   5  10         17.03         15.70         1.86 o                         
  -6   6  10          5.94          5.67         1.56 o                         
  -5   6  10          1.21          2.34         1.60 o                         
  -4   6  10          3.06          2.29         1.24 o                         
  -3   6  10          0.03          1.19         1.51 o                         
  -2   6  10          1.56          2.98         0.97 o                         
  -1   6  10         16.90         18.85         0.97 o                         
   0   6  10         48.79         53.11         1.68 o                         
   1   6  10         65.54         74.49         1.51 o                         
   2   6  10          6.95          9.12         1.18 o                         
   3   6  10        157.04        153.74         7.89 o                         
   4   6  10          4.82          3.49         1.13 o                         
   5   6  10         36.74         38.75         2.17 o                         
   6   6  10          0.31         -1.00         1.83 o                         
  -5   7  10          4.30          5.51         1.53 o                         
  -4   7  10          0.12          0.75         1.62 o                         
  -3   7  10         22.06         20.48         1.19 o                         
  -2   7  10         57.52         62.61         1.36 o                         
  -1   7  10        123.39        131.48         2.71 o                         
   0   7  10          0.41          1.43         0.81 o                         
   1   7  10          8.85         10.99         0.98 o                         
   2   7  10        117.53        118.78         1.74 o                         
   3   7  10         71.45         72.97         1.26 o                         
   4   7  10          0.28          0.51         1.35 o                         
   5   7  10         34.76         32.96         2.13 o                         
  -4   8  10          0.79         -0.46         1.71 o                         
  -3   8  10          0.81          2.30         1.56 o                         
  -2   8  10         33.22         38.00         1.26 o                         
  -1   8  10         55.31         60.50         2.20 o                         
   0   8  10         36.44         39.46         0.98 o                         
   1   8  10         23.61         24.73         1.08 o                         
   2   8  10        127.21        135.37         2.65 o                         
   3   8  10          6.73          6.94         1.38 o                         
   4   8  10          0.01          0.63         1.14 o                         
  -3   9  10          2.92          5.07         1.81 o                         
  -2   9  10          0.85          0.81         1.19 o                         
  -1   9  10          7.36          8.66         1.25 o                         
   0   9  10         22.85         22.30         1.18 o                         
   1   9  10          6.28          6.26         1.02 o                         
   2   9  10          9.04          9.15         1.16 o                         
   3   9  10          0.22          0.52         1.29 o                         
  -1  10  10          6.44          5.11         1.40 o                         
   0  10  10         15.38         14.52         1.29 o                         
   1  10  10         44.66         43.96         2.87 o                         
  -7   0  11          0.99          2.06         3.05 o                         
  -5   0  11         16.67         18.96         1.83 o                         
  -3   0  11         70.13         64.30         1.76 o                         
  -1   0  11       1907.67       1932.86         8.99 o                         
   3   0  11        129.39        149.89         2.26 o                         
   5   0  11         12.06         11.65         1.54 o                         
   7   0  11          0.95          1.66         2.50 o                         
  -7   1  11         15.34         12.99         1.68 o                         
  -6   1  11          4.97          4.92         1.40 o                         
  -5   1  11          7.00          6.82         1.18 o                         
  -4   1  11        162.57        161.01         3.33 o                         
  -3   1  11          1.73          0.60         1.02 o                         
  -2   1  11         21.00         17.39         1.16 o                         
  -1   1  11       1003.82       1012.66         3.65 o                         
   0   1  11         13.90         13.27         1.54 o                         
   2   1  11        335.14        344.54         3.21 o                         
   3   1  11          6.62          9.59         1.43 o                         
   4   1  11         36.39         39.68         1.29 o                         
   5   1  11          0.04          0.60         1.60 o                         
   6   1  11          3.90          4.78         1.25 o                         
   7   1  11         13.53         16.85         1.83 o                         
  -7   2  11          1.32          1.93         1.79 o                         
  -6   2  11          0.01         -0.38         1.34 o                         
  -5   2  11         19.94         18.78         1.53 o                         
  -4   2  11         47.75         48.58         1.64 o                         
  -3   2  11        432.93        407.61        15.05 o                         
  -2   2  11         28.45         34.78         1.07 o                         
  -1   2  11        222.33        250.29         4.36 o                         
   0   2  11        672.14        730.50         9.22 o                         
   1   2  11        327.19        363.31         2.57 o                         
   2   2  11       1235.36       1328.61         4.23 o                         
   3   2  11         94.79         98.47         1.94 o                         
   4   2  11         38.21         36.01         1.70 o                         
   5   2  11         23.74         25.64         1.28 o                         
   6   2  11          5.94          7.26         1.35 o                         
   7   2  11         14.23         13.96         1.89 o                         
  -7   3  11          4.13          3.19         1.90 o                         
  -6   3  11          0.30          1.68         1.68 o                         
  -5   3  11         68.93         66.83         1.78 o                         
  -4   3  11         27.57         25.47         1.50 o                         
  -3   3  11          0.67          1.18         0.97 o                         
  -2   3  11         31.93         31.70         1.09 o                         
  -1   3  11        410.64        440.40         2.31 o                         
   0   3  11        666.95        720.63         7.29 o                         
   1   3  11       1790.49       1875.99        12.34 o                         
   2   3  11         31.78         34.74         1.44 o                         
   3   3  11         55.38         55.97         1.39 o                         
   4   3  11          9.15          9.46         1.04 o                         
   5   3  11          0.75          1.98         1.07 o                         
   6   3  11          7.82          9.16         1.21 o                         
   7   3  11         15.94         15.82         2.50 o                         
  -7   4  11          0.10          0.28         1.58 o                         
  -6   4  11          4.11          4.18         1.69 o                         
  -5   4  11          1.22          2.08         1.25 o                         
  -4   4  11          0.23          3.49         1.33 o                         
  -3   4  11         24.05         25.26         1.48 o                         
  -2   4  11         54.57         51.95         1.40 o                         
  -1   4  11         27.79         28.35         0.96 o                         
   0   4  11          0.95          2.12         0.98 o                         
   1   4  11         56.50         61.18         6.49 o                         
   2   4  11         22.77         23.30         0.85 o                         
   3   4  11        356.64        349.89         3.12 o                         
   4   4  11         12.26         13.06         1.50 o                         
   5   4  11          0.00          0.09         1.55 o                         
   6   4  11         44.08         46.21         1.42 o                         
   7   4  11          1.73          2.64         1.58 o                         
  -6   5  11          2.00          3.10         1.72 o                         
  -5   5  11          0.03         -0.36         1.27 o                         
  -4   5  11         24.10         20.66         1.55 o                         
  -3   5  11        123.41        118.07         1.57 o                         
  -2   5  11        127.58        130.77         1.81 o                         
  -1   5  11          8.50          8.99         0.89 o                         
   0   5  11        170.79        175.45         3.14 o                         
   1   5  11         76.53         78.35         2.73 o                         
   2   5  11          5.69          5.55         1.13 o                         
   3   5  11          2.13          2.87         1.17 o                         
   4   5  11         55.00         56.62         1.87 o                         
   5   5  11          2.75          3.13         1.33 o                         
   6   5  11         10.24         12.10         1.49 o                         
  -6   6  11          1.16          0.85         1.52 o                         
  -5   6  11          3.13          4.71         1.34 o                         
  -4   6  11         10.62         11.93         1.58 o                         
  -3   6  11          7.90         10.27         1.08 o                         
  -2   6  11        202.75        209.40         6.50 o                         
  -1   6  11        211.60        222.84         1.85 o                         
   0   6  11          7.97         10.17         0.90 o                         
   1   6  11          0.71          0.57         0.87 o                         
   2   6  11        288.21        306.95         3.43 o                         
   3   6  11         10.66         10.20         1.64 o                         
   4   6  11          0.92          2.06         1.31 o                         
   5   6  11         32.64         32.00         1.74 o                         
   6   6  11          5.70          2.60         1.56 o                         
  -5   7  11          1.75          1.41         1.26 o                         
  -4   7  11         15.41         16.67         1.69 o                         
  -3   7  11          6.13          5.65         1.57 o                         
  -2   7  11         16.49         16.77         1.17 o                         
  -1   7  11         93.08         99.60         1.87 o                         
   0   7  11          3.24          3.82         0.94 o                         
   1   7  11         20.29         23.02         1.00 o                         
   2   7  11        114.80        119.35         1.39 o                         
   3   7  11        107.25        103.49         1.38 o                         
   4   7  11          0.01         -0.55         1.33 o                         
   5   7  11          8.75          8.45         1.51 o                         
  -4   8  11          4.76          3.03         1.81 o                         
  -3   8  11          0.31          0.63         2.48 o                         
  -2   8  11          6.68          5.22         1.22 o                         
  -1   8  11        179.50        181.82         3.49 o                         
   0   8  11         98.90        113.27         1.52 o                         
   1   8  11          0.21          0.20         0.98 o                         
   2   8  11         81.55         84.23         4.54 o                         
   3   8  11         30.05         31.44         1.45 o                         
   4   8  11         22.22         20.78         2.07 o                         
  -3   9  11          2.52          1.84         1.34 o                         
  -2   9  11          0.06          0.26         1.17 o                         
  -1   9  11          5.99          4.65         1.01 o                         
   0   9  11          4.19          4.49         1.13 o                         
   1   9  11         33.59         35.35         1.31 o                         
   2   9  11         31.51         33.50         2.87 o                         
   3   9  11          0.01          0.28         1.06 o                         
  -1  10  11          0.92          1.31         1.22 o                         
   0  10  11         23.47         19.24         1.78 o                         
   1  10  11          4.55          4.85         1.18 o                         
  -6   0  12         11.65          9.90         1.65 o                         
  -4   0  12        194.76        180.84         8.42 o                         
  -2   0  12        441.30        520.74        16.64 o                         
   0   0  12        426.85        451.13         4.20 o                         
   4   0  12         99.34        100.61         1.94 o                         
   6   0  12         14.06         14.93         1.74 o                         
  -7   1  12          8.52          9.56         1.82 o                         
  -6   1  12         54.66         53.35         1.63 o                         
  -5   1  12        112.16        116.95         1.63 o                         
  -4   1  12         22.05         22.27         1.04 o                         
  -3   1  12          0.68          3.37         1.16 o                         
  -2   1  12        815.98        837.94         6.88 o                         
  -1   1  12        152.96        201.51         4.44 o                         
   0   1  12        685.01        750.27         4.83 o                         
   1   1  12         46.64         66.23         1.98 o                         
   2   1  12          2.87          1.86         1.43 o                         
   3   1  12        103.75        113.72         2.06 o                         
   4   1  12          1.21          2.43         1.23 o                         
   5   1  12         13.37         14.99         1.48 o                         
   6   1  12          1.13          0.71         1.08 o                         
   7   1  12         20.66         19.94         1.40 o                         
  -7   2  12          0.57          1.26         1.82 o                         
  -6   2  12          2.97          3.16         1.60 o                         
  -5   2  12          1.62          0.18         1.51 o                         
  -4   2  12         14.52         13.95         1.19 o                         
  -3   2  12         13.61         17.53         1.48 o                         
  -2   2  12        315.36        320.25         4.40 o                         
  -1   2  12        643.03        579.93        13.34 o                         
   0   2  12        189.61        211.99         3.64 o                         
   1   2  12        343.69        347.47         4.34 o                         
   2   2  12         37.01         39.50         1.68 o                         
   3   2  12          0.83          1.19         1.98 o                         
   4   2  12          4.41          4.52         2.06 o                         
   5   2  12         15.68         16.18         1.55 o                         
   6   2  12          5.67          6.48         1.62 o                         
   7   2  12          0.60         -0.06         1.45 o                         
  -7   3  12          1.40          1.52         1.54 o                         
  -6   3  12          0.17          0.66         1.65 o                         
  -5   3  12          3.08          2.82         1.51 o                         
  -4   3  12        139.96        132.48         1.88 o                         
  -3   3  12        196.32        177.88         1.72 o                         
  -2   3  12         45.21         55.49         1.07 o                         
  -1   3  12         16.77         13.66         1.14 o                         
   0   3  12          3.56          5.53         1.27 o                         
   1   3  12         58.72         58.74         1.46 o                         
   2   3  12          6.24          5.41         0.94 o                         
   3   3  12         20.51         21.22         1.06 o                         
   4   3  12         31.41         32.98         1.80 o                         
   5   3  12          0.07          0.58         1.05 o                         
   6   3  12         11.27         13.53         1.42 o                         
   7   3  12         19.26         16.37         1.44 o                         
  -7   4  12          2.04          3.89         1.96 o                         
  -6   4  12          0.08          1.30         1.69 o                         
  -5   4  12          7.46          7.88         1.52 o                         
  -4   4  12         13.18         12.35         1.22 o                         
  -3   4  12        254.06        247.16         2.04 o                         
  -2   4  12        203.09        198.08         1.89 o                         
  -1   4  12         10.95         14.97         1.15 o                         
   0   4  12        615.23        649.38         4.06 o                         
   1   4  12       1125.90       1182.85        24.67 o                         
   2   4  12          8.84          8.97         1.66 o                         
   3   4  12          9.81          8.44         1.44 o                         
   4   4  12         20.48         21.24         1.32 o                         
   5   4  12         19.74         20.32         1.47 o                         
   6   4  12          3.50          5.39         1.41 o                         
   7   4  12          5.33          4.03         1.39 o                         
  -6   5  12          1.82          3.10         1.56 o                         
  -5   5  12          6.36          8.44         1.23 o                         
  -4   5  12         25.28         26.19         1.53 o                         
  -3   5  12         28.98         27.07         1.29 o                         
  -2   5  12        343.63        344.44         2.09 o                         
  -1   5  12         16.49         17.08         1.25 o                         
   0   5  12        180.15        185.39         2.92 o                         
   1   5  12         76.54         87.88         2.44 o                         
   2   5  12          5.45          6.85         0.97 o                         
   3   5  12          4.14          4.75         0.91 o                         
   4   5  12          0.51          0.58         1.23 o                         
   5   5  12          8.42         10.24         1.42 o                         
   6   5  12         18.61         18.23         1.35 o                         
  -6   6  12          5.37          4.25         2.22 o                         
  -5   6  12          7.74          8.86         1.47 o                         
  -4   6  12          3.33          1.09         1.54 o                         
  -3   6  12          6.77          8.32         2.12 o                         
  -2   6  12        467.09        477.28        13.91 o                         
  -1   6  12        157.61        185.01         6.67 o                         
   0   6  12         47.96         50.20         1.14 o                         
   1   6  12          2.03          2.88         0.82 o                         
   2   6  12         48.68         47.59         1.19 o                         
   3   6  12         52.79         48.32         9.73 o                         
   4   6  12          5.57          7.13         1.32 o                         
   5   6  12         14.21         15.95         2.14 o                         
   6   6  12          3.38          1.42         1.35 o                         
  -5   7  12          0.05         -1.29         1.29 o                         
  -4   7  12          9.84         10.26         1.41 o                         
  -3   7  12          0.36          2.09         1.55 o                         
  -2   7  12         11.12         15.11         2.30 o                         
  -1   7  12          2.69          4.75         0.97 o                         
   0   7  12         46.13         45.14         1.08 o                         
   1   7  12          6.36          6.20         1.08 o                         
   2   7  12          0.82          1.04         1.22 o                         
   3   7  12         42.70         41.80         3.11 o                         
   4   7  12          3.44          2.99         1.37 o                         
   5   7  12          2.01          1.88         1.51 o                         
  -4   8  12         14.75         11.06         1.60 o                         
  -3   8  12          5.11          5.95         1.44 o                         
  -2   8  12          9.67          9.02         1.07 o                         
  -1   8  12         24.32         22.63         1.13 o                         
   0   8  12         42.84         42.44         1.35 o                         
   1   8  12         12.12         13.56         1.05 o                         
   2   8  12          1.46          2.62         1.18 o                         
   3   8  12          1.32          2.11         1.22 o                         
   4   8  12         11.68          9.29         1.26 o                         
  -3   9  12          0.50         -0.81         1.55 o                         
  -2   9  12          1.36          0.83         1.15 o                         
  -1   9  12          3.22          2.77         1.13 o                         
   0   9  12         35.10         38.47         1.37 o                         
   1   9  12          5.66          6.00         1.27 o                         
   2   9  12         47.99         45.24         1.50 o                         
   3   9  12          3.82          3.71         1.22 o                         
  -1  10  12          0.14          0.50         1.60 o                         
   0  10  12          0.43         -0.18         1.26 o                         
   1  10  12         38.78         25.49         1.44 o                         
  -7   0  13          1.16          0.24         2.57 o                         
  -5   0  13          9.22         10.15         1.62 o                         
  -3   0  13        205.59        209.42         4.99 o                         
  -1   0  13       1290.30       1314.10         7.05 o                         
   3   0  13        102.06        111.82         2.02 o                         
   5   0  13        133.04        128.22         2.61 o                         
   7   0  13          1.24          0.40         2.46 o                         
  -7   1  13          6.87          7.06         1.70 o                         
  -6   1  13          3.63          5.06         1.47 o                         
  -5   1  13         21.47         20.08         1.23 o                         
  -4   1  13        206.05        199.16         2.62 o                         
  -3   1  13        166.63        174.48         1.88 o                         
  -2   1  13        372.80        352.27         3.23 o                         
  -1   1  13       1359.20       1546.62        18.68 o                         
   0   1  13       1144.87       1174.78         6.02 o                         
   1   1  13         42.45         34.46         1.66 o                         
   2   1  13        201.39        202.02         2.50 o                         
   3   1  13         69.46         74.94         2.22 o                         
   4   1  13          2.15          2.39         1.34 o                         
   5   1  13          1.06          1.08         1.15 o                         
   6   1  13          0.31          2.64         1.27 o                         
   7   1  13          0.74          1.90         1.26 o                         
  -7   2  13          0.23          0.36         1.79 o                         
  -6   2  13          1.94          3.49         1.62 o                         
  -5   2  13         32.22         29.28         2.69 o                         
  -4   2  13        223.58        219.14         7.94 o                         
  -3   2  13         52.96         53.07         1.54 o                         
  -2   2  13        186.32        201.73         3.13 o                         
  -1   2  13        155.27        147.53         1.78 o                         
   0   2  13        249.53        244.97         4.77 o                         
   1   2  13        169.63        176.76         9.29 o                         
   2   2  13         97.43         87.94         1.67 o                         
   3   2  13         84.97         88.25         2.38 o                         
   4   2  13         10.76         11.53         2.02 o                         
   5   2  13          1.02          1.39         1.48 o                         
   6   2  13         42.05         44.63         1.72 o                         
   7   2  13          0.14          1.08         1.49 o                         
  -7   3  13          3.91          2.18         1.62 o                         
  -6   3  13         22.31         22.06         1.53 o                         
  -5   3  13          5.65          6.27         1.57 o                         
  -4   3  13         26.37         25.74         1.51 o                         
  -3   3  13        873.93        854.02        11.03 o                         
  -2   3  13          0.63          1.98         0.83 o                         
  -1   3  13          2.74          1.24         0.82 o                         
   0   3  13          0.22          0.07         0.76 o                         
   1   3  13          0.14          0.41         1.03 o                         
   2   3  13        162.20        163.34         3.27 o                         
   3   3  13         11.87         10.79         1.40 o                         
   4   3  13         30.32         33.81         1.53 o                         
   5   3  13          0.04          1.60         1.57 o                         
   6   3  13         21.37         26.06         1.45 o                         
   7   3  13         12.54         11.43         1.62 o                         
  -7   4  13          2.92          3.04         2.10 o                         
  -6   4  13          7.50          6.69         1.82 o                         
  -5   4  13          1.95          0.74         1.08 o                         
  -4   4  13         31.68         35.56         2.16 o                         
  -3   4  13        327.02        325.24         3.72 o                         
  -2   4  13       1118.71       1086.63        20.04 o                         
  -1   4  13         21.34         20.89         0.91 o                         
   0   4  13          1.67          1.18         0.96 o                         
   1   4  13          2.59          2.37         1.16 o                         
   2   4  13         13.60         16.21         1.38 o                         
   3   4  13          0.68          1.61         1.12 o                         
   4   4  13          7.14          7.49         1.20 o                         
   5   4  13          8.09         10.07         1.33 o                         
   6   4  13          0.19         -0.04         1.45 o                         
   7   4  13          8.99          8.70         1.68 o                         
  -6   5  13          1.49          2.10         1.50 o                         
  -5   5  13         24.26         28.35         1.44 o                         
  -4   5  13          0.73          1.51         1.19 o                         
  -3   5  13         39.57         37.56         2.16 o                         
  -2   5  13         95.99         96.57         3.24 o                         
  -1   5  13         30.22         31.68         1.25 o                         
   0   5  13          7.25          9.66         1.04 o                         
   1   5  13          2.81          3.89         0.98 o                         
   2   5  13          0.61          0.79         0.96 o                         
   3   5  13         16.80         16.41         1.03 o                         
   4   5  13         10.51          8.10         1.53 o                         
   5   5  13          5.55          8.30         1.68 o                         
   6   5  13         27.73         25.46         1.40 o                         
  -6   6  13          3.02          3.77         1.58 o                         
  -5   6  13         11.56         13.84         1.74 o                         
  -4   6  13         13.85         13.17         1.33 o                         
  -3   6  13          8.54          9.89         2.71 o                         
  -2   6  13        111.40        114.14         1.65 o                         
  -1   6  13        453.05        471.42         5.32 o                         
   0   6  13        168.35        178.68         2.00 o                         
   1   6  13         18.62         21.08         1.02 o                         
   2   6  13         81.81         80.77         3.24 o                         
   3   6  13          4.20          4.66         1.04 o                         
   4   6  13          1.64          1.80         1.74 o                         
   5   6  13         14.27         13.10         1.90 o                         
   6   6  13          0.11          0.39         1.96 o                         
  -5   7  13          3.13          3.01         1.51 o                         
  -4   7  13          0.28          1.21         1.19 o                         
  -3   7  13          0.00         -0.11         1.31 o                         
  -2   7  13         52.70         54.52         2.52 o                         
  -1   7  13        166.70        176.73         1.97 o                         
   0   7  13          0.13          0.26         0.96 o                         
   1   7  13          1.01          1.64         0.98 o                         
   2   7  13          4.78          6.19         1.25 o                         
   3   7  13          0.00          0.42         1.00 o                         
   4   7  13          0.19          0.58         1.19 o                         
   5   7  13         25.84         24.45         1.66 o                         
  -4   8  13          8.34          8.04         1.27 o                         
  -3   8  13          6.84          3.99         1.45 o                         
  -2   8  13         10.95         10.02         1.24 o                         
  -1   8  13         14.95         16.09         1.24 o                         
   0   8  13         12.93         13.33         1.09 o                         
   1   8  13         33.73         36.12         1.23 o                         
   2   8  13         16.36         18.23         1.27 o                         
   3   8  13          2.45          2.41         1.14 o                         
   4   8  13          5.28          4.75         1.34 o                         
  -3   9  13          3.18          3.82         1.34 o                         
  -2   9  13          1.52          1.48         1.57 o                         
  -1   9  13          2.66          1.48         1.13 o                         
   0   9  13          6.73          6.18         1.05 o                         
   1   9  13         24.80         22.08         1.37 o                         
   2   9  13         13.36         11.14         1.22 o                         
   3   9  13          0.55          0.81         1.21 o                         
   0  10  13          2.69          1.82         1.41 o                         
  -6   0  14         20.32         21.94         1.91 o                         
  -4   0  14        307.62        327.36         6.75 o                         
  -2   0  14       1728.75       1675.03         8.08 o                         
   0   0  14        292.61        318.99         3.21 o                         
   4   0  14          1.08          6.77         1.94 o                         
   6   0  14          6.10          8.08         2.22 o                         
  -7   1  14          1.06          2.27         1.81 o                         
  -6   1  14         37.24         35.11         1.68 o                         
  -5   1  14          3.32          5.11         1.20 o                         
  -4   1  14        622.58        619.34        10.75 o                         
  -3   1  14         48.51         52.20         1.39 o                         
  -2   1  14        103.27        110.26         5.30 o                         
  -1   1  14       1090.43       1180.31        18.05 o                         
   0   1  14         14.73         21.31         1.74 o                         
   1   1  14        850.31        848.47         4.91 o                         
   2   1  14         21.85         25.67         1.54 o                         
   3   1  14          0.47          1.66         1.31 o                         
   4   1  14          2.11          2.58         1.37 o                         
   5   1  14          0.91          2.75         1.19 o                         
   6   1  14         10.66         11.54         1.44 o                         
   7   1  14          4.80          5.78         2.50 o                         
  -7   2  14          3.38          2.67         1.86 o                         
  -6   2  14          2.29          2.72         1.67 o                         
  -5   2  14          8.82          7.17         1.29 o                         
  -4   2  14        233.40        232.49         2.27 o                         
  -3   2  14        830.47        790.98        12.50 o                         
  -2   2  14        402.74        410.88         3.70 o                         
  -1   2  14        549.72        505.34        16.76 o                         
   0   2  14        521.28        551.13         3.05 o                         
   1   2  14          0.00          0.67         1.10 o                         
   2   2  14          1.45          3.54         0.94 o                         
   3   2  14         38.38         44.21         1.62 o                         
   4   2  14         63.59         57.83         1.78 o                         
   5   2  14          5.98          7.27         1.54 o                         
   6   2  14         13.30         12.49         1.69 o                         
   7   2  14          2.89          1.41         1.51 o                         
  -7   3  14          8.37          8.48         2.02 o                         
  -6   3  14          4.34          6.91         1.74 o                         
  -5   3  14         40.45         46.36         1.53 o                         
  -4   3  14         22.42         21.50         1.26 o                         
  -3   3  14          7.26          6.67         1.18 o                         
  -2   3  14        688.25        694.04        11.42 o                         
  -1   3  14         60.13         46.73         1.25 o                         
   0   3  14         63.50         67.53         2.13 o                         
   1   3  14         33.52         31.25         1.43 o                         
   2   3  14         71.92         64.63         1.23 o                         
   3   3  14          9.28         13.54         1.41 o                         
   4   3  14          0.03          0.91         1.01 o                         
   5   3  14          0.23          0.74         1.26 o                         
   6   3  14         12.84         12.91         1.26 o                         
   7   3  14          4.14          2.92         1.43 o                         
  -6   4  14          3.73          3.72         1.26 o                         
  -5   4  14         25.60         24.18         1.69 o                         
  -4   4  14          0.05          1.77         1.18 o                         
  -3   4  14        660.89        681.97        12.50 o                         
  -2   4  14        453.23        446.90         4.49 o                         
  -1   4  14         33.42         29.33         1.54 o                         
   0   4  14         10.46          8.24         0.88 o                         
   1   4  14         35.97         40.25         1.33 o                         
   2   4  14          1.66          2.36         1.37 o                         
   3   4  14         13.49         13.93         1.29 o                         
   4   4  14          7.42          6.32         1.50 o                         
   5   4  14          0.23          1.73         1.29 o                         
   6   4  14          4.83          3.53         1.48 o                         
  -6   5  14          8.58         10.24         1.88 o                         
  -5   5  14          0.07          0.45         1.61 o                         
  -4   5  14         26.31         25.69         1.34 o                         
  -3   5  14        247.50        252.54         2.24 o                         
  -2   5  14         96.55         93.66         2.99 o                         
  -1   5  14         62.20         59.63         3.09 o                         
   0   5  14          0.72          1.19         0.89 o                         
   1   5  14          2.72          3.91         0.97 o                         
   2   5  14          2.37          2.08         1.78 o                         
   3   5  14          5.29          6.66         1.21 o                         
   4   5  14         23.91         28.34         2.48 o                         
   5   5  14         34.78         41.16         1.83 o                         
   6   5  14          4.13          5.07         1.55 o                         
  -6   6  14          3.28          2.03         1.60 o                         
  -5   6  14         28.02         28.42         3.62 o                         
  -4   6  14          1.60          1.01         1.54 o                         
  -3   6  14          0.29         -0.67         1.25 o                         
  -2   6  14          0.07          0.99         1.31 o                         
  -1   6  14         42.90         44.11         1.24 o                         
   0   6  14         37.37         39.80         1.19 o                         
   1   6  14          0.54          1.00         0.89 o                         
   2   6  14          7.54          8.79         1.20 o                         
   3   6  14          1.44          2.70         1.09 o                         
   4   6  14         36.37         33.90         1.98 o                         
   5   6  14          0.58          0.72         1.46 o                         
   6   6  14          1.19          1.07         2.89 o                         
  -5   7  14         27.29         26.68         3.56 o                         
  -4   7  14         13.13         14.74         1.47 o                         
  -3   7  14          2.69          6.09         1.32 o                         
  -2   7  14          1.04          1.19         1.35 o                         
  -1   7  14         27.99         30.23         1.21 o                         
   0   7  14         45.36         44.15         0.93 o                         
   1   7  14          0.84          0.94         0.98 o                         
   2   7  14         15.04         13.93         1.17 o                         
   3   7  14          2.16          1.79         1.05 o                         
   4   7  14         11.53         11.13         1.54 o                         
   5   7  14          1.25          4.74         1.91 o                         
  -4   8  14          6.59          7.80         1.57 o                         
  -3   8  14          0.48          0.25         1.25 o                         
  -2   8  14          2.67          4.15         1.24 o                         
  -1   8  14         48.57         45.00         1.51 o                         
   0   8  14         10.32         10.15         0.99 o                         
   1   8  14          9.15          9.70         1.09 o                         
   2   8  14          9.40          8.09         1.21 o                         
   3   8  14          6.63          5.76         1.12 o                         
   4   8  14          2.42          0.71         1.35 o                         
  -3   9  14         16.96         14.03         3.05 o                         
  -2   9  14         10.76          9.13         1.42 o                         
  -1   9  14          1.79          1.76         1.56 o                         
   0   9  14         28.98         23.41         1.06 o                         
   1   9  14         16.04         12.92         1.11 o                         
   2   9  14          0.10          0.69         1.15 o                         
   3   9  14          5.06          4.44         1.28 o                         
  -7   0  15          0.00          0.28         2.65 o                         
  -5   0  15        642.36        648.86         4.24 o                         
  -3   0  15        106.70        101.55         4.44 o                         
  -1   0  15        854.33        903.81         5.59 o                         
   5   0  15        274.58        256.60         2.77 o                         
   7   0  15         15.59         19.37         2.69 o                         
  -7   1  15          8.51         10.17         2.11 o                         
  -6   1  15          0.71          1.69         1.49 o                         
  -5   1  15         96.11         99.67         1.78 o                         
  -4   1  15          5.78          5.99         1.32 o                         
  -3   1  15        154.78        159.10         4.01 o                         
  -2   1  15        181.32        168.90         1.77 o                         
  -1   1  15          8.84          5.74         2.32 o                         
   0   1  15        296.26        276.01         2.93 o                         
   1   1  15        133.71        127.79         2.65 o                         
   2   1  15        150.65        157.37         2.61 o                         
   3   1  15         53.88         53.08         1.74 o                         
   4   1  15         27.13         26.82         1.29 o                         
   5   1  15          0.00          0.82         1.50 o                         
   6   1  15          8.04          7.69         1.98 o                         
   7   1  15          0.47          3.02         1.57 o                         
  -7   2  15          0.12          2.12         1.99 o                         
  -6   2  15          0.16          1.91         1.69 o                         
  -5   2  15         47.76         50.58         1.82 o                         
  -4   2  15        373.15        398.61         4.40 o                         
  -3   2  15       2110.90       2093.81        21.35 o                         
  -2   2  15          6.36          7.00         1.02 o                         
  -1   2  15          1.29          0.32         1.03 o                         
   0   2  15        272.06        287.34         2.25 o                         
   1   2  15         29.64         34.77         1.24 o                         
   2   2  15        141.76        151.15         1.71 o                         
   3   2  15          7.34         10.50         1.51 o                         
   4   2  15        142.25        112.02         2.02 o                         
   5   2  15         13.80         11.98         1.25 o                         
   6   2  15         14.59         15.45         2.40 o                         
   7   2  15         23.78         22.07         1.68 o                         
  -7   3  15          0.08          0.78         1.99 o                         
  -6   3  15          7.18          9.19         1.75 o                         
  -5   3  15         39.21         41.25         1.53 o                         
  -4   3  15        235.82        244.39         5.35 o                         
  -3   3  15        193.83        174.21         1.71 o                         
  -2   3  15         77.26         86.64         1.33 o                         
  -1   3  15          0.05          0.22         0.82 o                         
   0   3  15         93.48         95.58         1.78 o                         
   1   3  15          9.10         11.59         1.17 o                         
   2   3  15         86.73         85.31         1.46 o                         
   3   3  15        122.29        119.49         1.47 o                         
   4   3  15          7.25          7.25         1.25 o                         
   5   3  15         67.84         65.03         5.86 o                         
   6   3  15         19.08         20.83         1.49 o                         
   7   3  15          3.43          0.81         1.40 o                         
  -6   4  15         22.77         25.61         1.89 o                         
  -5   4  15          3.28          3.89         1.29 o                         
  -4   4  15          0.01          1.52         1.39 o                         
  -3   4  15         54.49         55.46         4.79 o                         
  -2   4  15        525.03        518.78        12.61 o                         
  -1   4  15         28.22         29.26         1.21 o                         
   0   4  15         82.52         81.83         3.88 o                         
   1   4  15        112.98        110.79         1.65 o                         
   2   4  15         68.19         72.57         1.27 o                         
   3   4  15          7.81          9.03         1.06 o                         
   4   4  15          2.95          3.74         1.51 o                         
   5   4  15          0.03          0.23         1.33 o                         
   6   4  15          1.55          2.80         1.28 o                         
  -6   5  15          6.30          9.34         2.54 o                         
  -5   5  15         29.43         34.97         3.64 o                         
  -4   5  15          1.92          0.52         1.26 o                         
  -3   5  15         17.68         19.19         1.54 o                         
  -2   5  15        126.61        129.66         2.27 o                         
  -1   5  15         35.46         37.39         1.03 o                         
   0   5  15          7.18         11.18         1.25 o                         
   1   5  15          3.13          3.10         0.97 o                         
   2   5  15         38.25         44.18         1.57 o                         
   3   5  15         12.96         14.79         1.50 o                         
   4   5  15         51.84         49.73         2.67 o                         
   5   5  15         19.09         21.42         1.76 o                         
   6   5  15         22.45         25.47         2.94 o                         
  -5   6  15          4.07          5.15         2.95 o                         
  -4   6  15         46.34         46.49         2.93 o                         
  -3   6  15         16.87         18.50         1.92 o                         
  -2   6  15         18.24         19.03         1.33 o                         
  -1   6  15          3.32          3.29         1.10 o                         
   0   6  15          0.10          1.21         0.99 o                         
   1   6  15          1.95          2.18         0.88 o                         
   2   6  15          1.94          1.74         1.15 o                         
   3   6  15          0.25          0.90         1.23 o                         
   4   6  15          0.68          1.84         1.43 o                         
   5   6  15          2.07          3.44         1.47 o                         
  -5   7  15          7.22          7.46         1.54 o                         
  -4   7  15         70.13         73.43         1.55 o                         
  -3   7  15          5.73          5.39         1.68 o                         
  -2   7  15          3.55          3.58         1.37 o                         
  -1   7  15         58.35         55.17         3.42 o                         
   0   7  15         42.00         44.76         1.49 o                         
   1   7  15          0.86          0.70         1.29 o                         
   2   7  15          0.13         -0.60         0.92 o                         
   3   7  15         21.16         20.14         2.06 o                         
   4   7  15         20.71         19.57         3.86 o                         
   5   7  15         39.95         28.12         1.84 o                         
  -4   8  15          2.06          1.22         1.89 o                         
  -3   8  15          1.03          1.51         1.41 o                         
  -2   8  15          0.00          0.96         1.52 o                         
  -1   8  15          2.49          1.53         1.16 o                         
   0   8  15         15.27         16.54         2.18 o                         
   1   8  15          0.19          0.53         1.05 o                         
   2   8  15          0.70          1.92         1.38 o                         
   3   8  15          0.56          1.45         1.13 o                         
   4   8  15         14.41          7.47         1.70 o                         
  -2   9  15          3.33          3.82         1.55 o                         
  -1   9  15          3.14          3.01         1.32 o                         
   0   9  15          5.16          3.89         1.26 o                         
   1   9  15          0.00         -0.32         1.16 o                         
   2   9  15          0.01          2.04         1.33 o                         
  -6   0  16         13.61         13.33         1.94 o                         
  -4   0  16       3538.05       3702.17       158.86 o                         
  -2   0  16        105.60         79.46         2.46 o                         
   0   0  16        670.20        646.65         4.48 o                         
   4   0  16        471.50        451.84         3.33 o                         
   6   0  16         43.32         39.18         2.02 o                         
  -7   1  16          5.02          5.29         2.16 o                         
  -6   1  16         16.34         19.59         1.97 o                         
  -5   1  16        277.40        283.99         2.78 o                         
  -4   1  16        153.56        159.47         1.86 o                         
  -3   1  16          0.87          1.05         1.13 o                         
  -2   1  16         12.20         12.55         1.23 o                         
  -1   1  16         78.61         67.05         1.62 o                         
   0   1  16        216.80        232.28         3.01 o                         
   1   1  16          5.46          4.83         1.35 o                         
   2   1  16        209.70        213.50         2.54 o                         
   3   1  16         16.80         18.85         2.02 o                         
   4   1  16         51.95         54.94         2.26 o                         
   5   1  16          9.82         10.44         1.54 o                         
   6   1  16         19.94         17.53         1.44 o                         
   7   1  16          9.12          7.82         1.37 o                         
  -7   2  16          9.27         12.06         2.02 o                         
  -6   2  16         99.35        102.70         3.86 o                         
  -5   2  16        157.73        174.10         2.27 o                         
  -4   2  16          4.19          3.93         1.50 o                         
  -3   2  16        198.90        181.54         2.13 o                         
  -2   2  16         82.98         81.96         1.94 o                         
  -1   2  16        157.05        160.68         2.28 o                         
   0   2  16         34.85         28.36         1.58 o                         
   1   2  16        237.12        218.44         2.16 o                         
   2   2  16          2.93          2.50         1.36 o                         
   3   2  16         11.09         15.34         1.44 o                         
   4   2  16        185.23        169.89         2.73 o                         
   5   2  16         53.89         55.48         3.35 o                         
   6   2  16         13.26         17.42         1.90 o                         
   7   2  16         17.20         20.76         4.81 o                         
  -7   3  16         12.97         13.64         3.98 o                         
  -6   3  16          0.23          3.07         1.79 o                         
  -5   3  16          8.63         10.73         2.48 o                         
  -4   3  16          6.06          6.58         1.48 o                         
  -3   3  16        208.33        214.30         9.05 o                         
  -2   3  16        244.89        249.06         5.04 o                         
  -1   3  16         15.22         16.92         0.98 o                         
   0   3  16         11.90         11.32         0.94 o                         
   1   3  16          0.49          2.22         1.05 o                         
   2   3  16         19.00         20.58         1.43 o                         
   3   3  16        121.22        130.12         1.65 o                         
   4   3  16          2.55          2.89         1.04 o                         
   5   3  16          0.02         -0.48         1.57 o                         
   6   3  16          4.33          5.16         1.15 o                         
  -6   4  16         27.80         26.91         1.73 o                         
  -5   4  16         31.17         34.52         1.52 o                         
  -4   4  16         16.51         20.31         1.53 o                         
  -3   4  16         56.71         57.04         3.03 o                         
  -2   4  16          0.06          0.39         1.10 o                         
  -1   4  16          7.15          7.49         0.95 o                         
   0   4  16          2.25          2.27         0.84 o                         
   1   4  16         30.06         32.18         1.56 o                         
   2   4  16          3.56          5.81         2.00 o                         
   3   4  16        214.95        197.36         3.19 o                         
   4   4  16         20.70         23.72         1.57 o                         
   5   4  16         38.23         35.39         5.21 o                         
   6   4  16         10.05         14.63         1.51 o                         
  -6   5  16          7.12          8.18         1.92 o                         
  -5   5  16        108.90        122.43        13.21 o                         
  -4   5  16         31.65         28.46         1.23 o                         
  -3   5  16         41.79         42.62         1.25 o                         
  -2   5  16        170.61        182.85         4.05 o                         
  -1   5  16         75.12         76.09         2.27 o                         
   0   5  16          1.89          3.44         1.16 o                         
   1   5  16         38.43         38.10         2.38 o                         
   2   5  16         34.95         40.90         1.57 o                         
   3   5  16         27.37         23.13         1.34 o                         
   4   5  16          3.19          3.99         1.15 o                         
   5   5  16          0.11          1.49         1.43 o                         
   6   5  16          3.56          3.63         1.59 o                         
  -5   6  16          2.85          2.76         1.78 o                         
  -4   6  16          5.13          4.14         1.36 o                         
  -3   6  16         38.61         36.32         2.65 o                         
  -2   6  16         15.06         14.32         1.16 o                         
  -1   6  16          0.77          1.24         0.93 o                         
   0   6  16          9.89          7.65         1.10 o                         
   1   6  16          2.63          4.83         1.20 o                         
   2   6  16          6.86          6.29         1.04 o                         
   3   6  16         18.45         17.57         1.23 o                         
   4   6  16          8.26          9.37         1.23 o                         
   5   6  16          8.21          6.24         1.56 o                         
  -5   7  16          5.89          6.22         1.63 o                         
  -4   7  16          1.84          2.52         1.70 o                         
  -3   7  16          2.14          3.46         1.32 o                         
  -2   7  16          0.05          0.04         1.18 o                         
  -1   7  16         32.45         30.31         1.15 o                         
   0   7  16         12.16         13.08         1.15 o                         
   1   7  16         19.04         20.59         1.86 o                         
   2   7  16          3.81          3.68         1.37 o                         
   3   7  16          0.03          0.43         1.69 o                         
   4   7  16          7.95          6.59         1.34 o                         
   5   7  16          0.01          1.51         2.81 o                         
  -4   8  16          0.02          0.76         1.57 o                         
  -3   8  16          1.63          2.00         1.47 o                         
  -2   8  16          1.16          1.33         1.12 o                         
  -1   8  16          5.03          5.54         1.35 o                         
   0   8  16         15.85         17.31         2.11 o                         
   1   8  16          1.35          1.63         1.45 o                         
   2   8  16          0.11          0.52         2.87 o                         
   3   8  16         11.79         10.92         1.92 o                         
   4   8  16         14.65          8.84         1.73 o                         
  -2   9  16          0.48          0.78         1.41 o                         
  -1   9  16          0.18         -0.03         1.27 o                         
   0   9  16          1.04          0.39         1.32 o                         
   1   9  16          2.26          1.25         1.54 o                         
   2   9  16          2.56          1.94         1.34 o                         
  -7   0  17         22.02         18.10         2.59 o                         
  -5   0  17          0.49          1.40         1.71 o                         
  -3   0  17          3.72          2.34         1.94 o                         
  -1   0  17         12.79         12.68         1.98 o                         
   5   0  17         46.92         44.88         2.34 o                         
   7   0  17         25.28         22.46         2.22 o                         
  -7   1  17          1.70          2.21         1.97 o                         
  -6   1  17         23.25         26.39         1.88 o                         
  -5   1  17          5.15          4.42         1.43 o                         
  -4   1  17         10.61         10.73         1.31 o                         
  -3   1  17        137.79        141.16         3.83 o                         
  -2   1  17         10.80         15.11         1.05 o                         
  -1   1  17          3.35          5.35         1.06 o                         
   0   1  17          0.19          3.88         1.82 o                         
   1   1  17        347.23        352.22         3.05 o                         
   3   1  17         54.36         52.88         2.26 o                         
   4   1  17         14.55         15.92         1.54 o                         
   5   1  17         61.62         48.85         1.30 o                         
   6   1  17          2.31          3.58         1.32 o                         
   7   1  17         20.15         17.96         1.80 o                         
  -7   2  17         12.99         14.61         2.11 o                         
  -6   2  17          6.25          5.55         1.74 o                         
  -5   2  17        427.69        440.93         5.21 o                         
  -4   2  17        169.93        180.48         2.07 o                         
  -3   2  17         19.25         20.82         1.02 o                         
  -2   2  17         23.30         26.69         1.03 o                         
  -1   2  17        103.75        100.73         1.30 o                         
   0   2  17         18.96         17.11         1.35 o                         
   1   2  17          6.51          7.74         1.53 o                         
   2   2  17        311.73        295.16         4.06 o                         
   3   2  17        187.60        194.09         1.80 o                         
   4   2  17         11.89         11.69         2.18 o                         
   5   2  17         26.92         22.93         1.33 o                         
   6   2  17          0.06          1.19         1.36 o                         
   7   2  17          4.45          4.60         2.01 o                         
  -6   3  17        190.53        183.13         6.85 o                         
  -5   3  17         45.65         44.51         3.07 o                         
  -4   3  17          2.65          3.87         1.22 o                         
  -3   3  17         67.24         69.62         1.51 o                         
  -2   3  17        151.54        153.97         3.22 o                         
  -1   3  17         68.08         71.85         1.42 o                         
   0   3  17         34.12         28.71         1.47 o                         
   1   3  17         64.76         70.08         1.41 o                         
   2   3  17          4.34          2.33         1.41 o                         
   3   3  17         63.04         67.71         1.84 o                         
   4   3  17          7.43          6.91         2.55 o                         
   5   3  17         64.85         56.23         1.76 o                         
   6   3  17         50.13         53.10         5.07 o                         
  -6   4  17         27.88         24.87         1.97 o                         
  -5   4  17          1.73          2.44         1.54 o                         
  -4   4  17          3.11          2.89         1.30 o                         
  -3   4  17         21.48         22.35         2.20 o                         
  -2   4  17          1.16          0.00         0.99 o                         
  -1   4  17         48.49         52.33         1.07 o                         
   0   4  17         42.58         50.06         1.27 o                         
   1   4  17         12.51         14.63         1.18 o                         
   2   4  17        111.36        115.55         4.91 o                         
   3   4  17        231.06        218.70         2.52 o                         
   4   4  17          1.14          2.51         1.53 o                         
   5   4  17         39.94         39.73         3.82 o                         
   6   4  17         10.13         13.36         1.33 o                         
  -6   5  17         11.33          8.81         1.62 o                         
  -5   5  17         16.85         21.85         1.79 o                         
  -4   5  17          0.03         -0.73         1.27 o                         
  -3   5  17         21.37         19.02         1.41 o                         
  -2   5  17         34.84         37.53         1.42 o                         
  -1   5  17        103.68        106.01         1.37 o                         
   0   5  17         21.35         22.42         1.07 o                         
   1   5  17         12.06         11.47         1.20 o                         
   2   5  17          2.99          1.86         1.16 o                         
   3   5  17          0.22          0.38         1.06 o                         
   4   5  17         91.48         83.24         2.52 o                         
   5   5  17         26.00         25.07         1.58 o                         
   6   5  17          4.35          2.50         1.41 o                         
  -5   6  17          2.56          5.94         1.86 o                         
  -4   6  17          0.42          1.43         1.37 o                         
  -3   6  17          0.49          0.50         1.11 o                         
  -2   6  17          2.29          1.48         1.14 o                         
  -1   6  17         62.73         60.82         1.32 o                         
   0   6  17         18.23         22.68         2.13 o                         
   1   6  17          2.54          4.15         1.48 o                         
   2   6  17          5.79          5.57         1.22 o                         
   3   6  17        134.07        128.81        14.42 o                         
   4   6  17         79.79         82.51         8.89 o                         
   5   6  17         24.77         22.21         1.47 o                         
  -4   7  17         33.89         30.62         1.63 o                         
  -3   7  17          0.08          2.34         1.29 o                         
  -2   7  17          0.49          0.51         1.19 o                         
  -1   7  17          0.75          1.47         0.99 o                         
   0   7  17         21.08         20.82         1.07 o                         
   1   7  17          8.06          9.89         1.04 o                         
   2   7  17          0.43          0.69         1.61 o                         
   3   7  17          1.88          3.78         1.40 o                         
   4   7  17          0.01          1.81         1.84 o                         
  -3   8  17          0.86          2.95         1.49 o                         
  -2   8  17          1.43          2.29         1.26 o                         
  -1   8  17          5.13          5.24         1.40 o                         
   0   8  17         28.36         27.21         1.31 o                         
   1   8  17          4.36          2.68         1.53 o                         
   2   8  17          0.19          1.29         1.39 o                         
   3   8  17          0.02          0.04         1.42 o                         
  -2   9  17          0.62          0.53         1.24 o                         
  -1   9  17          0.00          0.13         1.16 o                         
   0   9  17          1.83          3.57         1.54 o                         
   1   9  17          6.49          2.77         2.02 o                         
   2   9  17          1.87          4.71         1.65 o                         
  -6   0  18         29.86         31.32         2.39 o                         
  -4   0  18          3.57          3.59         1.54 o                         
  -2   0  18         13.07          8.56         1.98 o                         
   0   0  18        172.47        175.56         2.81 o                         
   4   0  18          0.15         -0.51         1.47 o                         
   6   0  18          0.31         -0.04         2.38 o                         
  -7   1  18         48.56         53.15        10.99 o                         
  -6   1  18          6.40          6.72         1.81 o                         
  -5   1  18          0.59          1.86         1.36 o                         
  -4   1  18        206.78        212.64         7.08 o                         
  -3   1  18        114.89        114.16         1.69 o                         
  -2   1  18         13.38         10.85         1.16 o                         
  -1   1  18         91.60        103.14         1.75 o                         
   0   1  18          0.02          0.04         1.27 o                         
   1   1  18        845.57        789.53         4.28 o                         
   3   1  18        232.73        215.92         2.85 o                         
   4   1  18        201.44        174.68         2.81 o                         
   5   1  18          6.71         11.10         1.62 o                         
   6   1  18         21.09         16.53         1.74 o                         
   7   1  18         14.56         13.32         4.36 o                         
  -6   2  18          0.47          1.21         1.74 o                         
  -5   2  18         43.17         42.90         1.89 o                         
  -4   2  18          0.06          0.61         1.14 o                         
  -3   2  18         32.60         28.57         1.19 o                         
  -2   2  18          8.19          8.38         1.16 o                         
  -1   2  18         43.00         30.84         4.77 o                         
   0   2  18         53.12         52.13         1.66 o                         
   1   2  18        155.93        148.99         3.84 o                         
   2   2  18        187.46        189.87         1.84 o                         
   3   2  18        272.30        257.38         3.25 o                         
   4   2  18        196.58        195.68         2.46 o                         
   5   2  18          0.01         -0.44         1.15 o                         
   6   2  18         11.01         13.29         1.32 o                         
  -6   3  18         22.76         25.93         1.95 o                         
  -5   3  18         11.35         11.74         1.27 o                         
  -4   3  18         27.12         26.77         1.62 o                         
  -3   3  18         85.38         86.67         1.40 o                         
  -2   3  18         99.44         88.81         1.54 o                         
  -1   3  18         20.76         23.19         1.20 o                         
   0   3  18        118.43        125.69         4.59 o                         
   1   3  18         38.60         34.02         1.13 o                         
   2   3  18        147.95        145.41         1.69 o                         
   3   3  18        155.15        149.29         2.61 o                         
   4   3  18         32.07         36.34         1.94 o                         
   5   3  18         15.18         10.13         1.61 o                         
   6   3  18         19.65         24.32         1.32 o                         
  -6   4  18         94.63         81.02         6.54 o                         
  -5   4  18         26.29         23.20         2.02 o                         
  -4   4  18          9.92          9.74         1.30 o                         
  -3   4  18          7.86          6.52         1.44 o                         
  -2   4  18        250.58        257.95         3.32 o                         
  -1   4  18          0.17          0.27         1.13 o                         
   0   4  18         20.19         20.60         1.07 o                         
   1   4  18         25.45         22.57         1.50 o                         
   2   4  18         34.09         33.82         2.46 o                         
   3   4  18        128.02        140.47         1.61 o                         
   4   4  18        131.98        127.04         8.71 o                         
   5   4  18          3.21          3.74         1.67 o                         
   6   4  18         15.30         16.31         1.27 o                         
  -6   5  18         16.41         14.47         5.39 o                         
  -5   5  18         19.37         23.17         2.16 o                         
  -4   5  18         28.84         27.64         1.92 o                         
  -3   5  18          5.66          5.65         1.22 o                         
  -2   5  18          0.01          0.40         1.26 o                         
  -1   5  18         43.59         43.11         1.18 o                         
   0   5  18         47.07         45.55         1.02 o                         
   1   5  18          8.50         11.49         1.39 o                         
   2   5  18         10.34         11.50         1.08 o                         
   3   5  18          2.56          4.27         1.49 o                         
   4   5  18          2.48          3.91         1.65 o                         
   5   5  18          0.03         -0.05         1.23 o                         
   6   5  18          0.71          1.86         2.93 o                         
  -5   6  18          7.33          9.44         1.57 o                         
  -4   6  18          3.58          7.01         1.33 o                         
  -3   6  18          0.93          2.42         1.09 o                         
  -2   6  18          8.49          9.15         1.37 o                         
  -1   6  18        149.59        161.01         1.62 o                         
   0   6  18          3.25          2.49         0.94 o                         
   1   6  18          2.90          3.42         1.24 o                         
   2   6  18         69.62         67.46         4.42 o                         
   3   6  18          3.82          3.17         1.36 o                         
   4   6  18         72.03         76.21         3.82 o                         
   5   6  18          0.64          1.22         1.62 o                         
  -4   7  18          1.05          1.77         1.86 o                         
  -3   7  18         19.75         17.83         1.53 o                         
  -2   7  18          3.97          4.90         1.43 o                         
  -1   7  18          5.53          7.45         1.13 o                         
   0   7  18          0.05          0.67         1.14 o                         
   1   7  18          4.17          4.60         1.67 o                         
   2   7  18         15.37         12.82         1.41 o                         
   3   7  18         63.73         54.24         1.71 o                         
   4   7  18         13.64         10.36         1.63 o                         
  -3   8  18          4.12          5.15         1.55 o                         
  -2   8  18          0.16         -0.87         1.59 o                         
  -1   8  18          3.21          4.01         1.27 o                         
   0   8  18         18.49         17.67         1.43 o                         
   1   8  18          1.64          0.97         1.88 o                         
   2   8  18          0.80          0.11         1.78 o                         
   3   8  18          1.63          1.56         1.88 o                         
  -1   9  18          2.04          1.76         1.58 o                         
   0   9  18          0.18          1.48         1.33 o                         
   1   9  18          0.27          0.11         1.93 o                         
  -7   0  19          0.01          1.11         3.64 o                         
  -5   0  19         41.32         38.56         2.03 o                         
  -3   0  19         50.49         52.56         2.42 o                         
  -1   0  19         35.17         35.33         2.18 o                         
   5   0  19          1.85          3.64         2.22 o                         
  -6   1  19          8.71         10.06         1.88 o                         
  -5   1  19         83.00         81.33         1.75 o                         
  -4   1  19          0.23          0.99         1.31 o                         
  -3   1  19         94.32         90.99         1.43 o                         
  -2   1  19         62.18         64.67         1.68 o                         
  -1   1  19          6.92          6.60         1.16 o                         
   0   1  19          1.47          1.47         1.74 o                         
   1   1  19          7.28          6.97         2.02 o                         
   3   1  19          8.23         11.25         1.51 o                         
   4   1  19        102.64         83.94         2.02 o                         
   5   1  19         55.97         44.73         2.81 o                         
   6   1  19          5.78          3.80         1.78 o                         
  -6   2  19          2.69          2.87         1.82 o                         
  -5   2  19          4.32          4.68         1.64 o                         
  -4   2  19          0.46          1.52         1.42 o                         
  -3   2  19        168.79        169.84         3.87 o                         
  -2   2  19         12.72         11.52         0.91 o                         
  -1   2  19         15.67         19.67         1.36 o                         
   0   2  19         11.32          9.59         1.43 o                         
   1   2  19         20.81         20.21         1.66 o                         
   2   2  19        190.13        181.43        16.58 o                         
   3   2  19        133.49        131.01         1.83 o                         
   4   2  19         12.51         11.78         1.31 o                         
   5   2  19          7.31          4.58         2.59 o                         
   6   2  19          8.75         13.82         1.79 o                         
  -6   3  19          5.54          6.43         1.60 o                         
  -5   3  19          6.96          7.74         1.74 o                         
  -4   3  19          1.16          1.77         1.53 o                         
  -3   3  19          0.21          0.85         1.17 o                         
  -2   3  19        150.75        153.30         1.60 o                         
  -1   3  19         22.94         20.70         1.07 o                         
   0   3  19        327.45        304.98         4.20 o                         
   1   3  19         88.53         83.71         1.47 o                         
   2   3  19        132.71        126.00         3.58 o                         
   3   3  19         35.42         25.71         2.36 o                         
   4   3  19         65.72         53.83         4.46 o                         
   5   3  19          0.20          0.50         1.15 o                         
   6   3  19         18.04         20.53         1.42 o                         
  -6   4  19          5.23          4.89         1.99 o                         
  -5   4  19         34.38         41.26         2.36 o                         
  -4   4  19          0.05          1.34         1.29 o                         
  -3   4  19          3.32          2.58         1.20 o                         
  -2   4  19         77.02         77.28         1.64 o                         
  -1   4  19         10.73         14.09         1.20 o                         
   0   4  19         16.63         18.65         1.50 o                         
   1   4  19        105.06        112.99         1.81 o                         
   2   4  19        338.84        343.89         2.22 o                         
   3   4  19        321.52        327.55        20.22 o                         
   4   4  19         24.76         28.30         1.39 o                         
   5   4  19          1.94          3.11         1.72 o                         
   6   4  19          0.41          0.53         1.36 o                         
  -5   5  19          2.33          2.39         1.82 o                         
  -4   5  19         16.44         17.25         1.44 o                         
  -3   5  19          0.05          0.35         1.52 o                         
  -2   5  19         10.72         11.91         1.04 o                         
  -1   5  19         36.67         37.35         1.07 o                         
   0   5  19          2.17          2.59         1.21 o                         
   1   5  19          0.38          0.30         1.20 o                         
   2   5  19        213.02        207.46         2.67 o                         
   3   5  19         52.40         60.74         1.75 o                         
   4   5  19         28.35         27.12         1.46 o                         
   5   5  19         32.27         32.65         4.08 o                         
  -5   6  19         10.09          8.78         1.60 o                         
  -4   6  19         13.24         16.75         1.29 o                         
  -3   6  19          8.15         10.00         1.34 o                         
  -2   6  19          0.03          0.41         1.15 o                         
  -1   6  19         19.01         17.61         1.14 o                         
   0   6  19          3.72          4.95         1.09 o                         
   1   6  19          9.93         10.69         1.32 o                         
   2   6  19         19.11         16.15         4.73 o                         
   3   6  19          6.23          5.18         1.38 o                         
   4   6  19         14.58         14.03         3.56 o                         
   5   6  19         42.16         44.51         2.14 o                         
  -4   7  19          5.69          7.72         1.85 o                         
  -3   7  19          6.08          7.89         1.44 o                         
  -2   7  19          3.39          2.92         1.45 o                         
  -1   7  19          5.27          5.71         1.41 o                         
   0   7  19          9.91          9.51         1.16 o                         
   1   7  19          7.37          7.99         1.71 o                         
   2   7  19          1.38          2.21         1.68 o                         
   3   7  19          0.00         -0.25         1.22 o                         
   4   7  19          1.11          3.92         1.87 o                         
  -3   8  19         13.35         14.66         4.50 o                         
  -2   8  19          0.45          1.41         1.37 o                         
  -1   8  19          0.39          0.18         1.24 o                         
   0   8  19          3.37          3.29         1.11 o                         
   1   8  19          6.24          5.56         1.78 o                         
   2   8  19         20.98         21.38         1.90 o                         
   3   8  19          1.98          4.94         1.89 o                         
  -1   9  19          0.31          0.83         2.69 o                         
   0   9  19          1.22          0.82         1.37 o                         
   1   9  19          3.40          0.48         1.90 o                         
  -6   0  20          5.08          4.20         3.17 o                         
  -4   0  20        303.03        300.01         4.00 o                         
  -2   0  20         11.84          5.82         2.10 o                         
   0   0  20        299.65        271.22         3.05 o                         
   4   0  20        103.49         87.38         2.46 o                         
   6   0  20          5.34          8.08         2.57 o                         
  -6   1  20          1.50          1.38         1.73 o                         
  -5   1  20         18.44         17.48         1.53 o                         
  -4   1  20         84.41         84.22         1.77 o                         
  -3   1  20        122.38        121.31         4.21 o                         
  -2   1  20          3.69          2.91         1.38 o                         
  -1   1  20         12.09          6.68         1.32 o                         
   0   1  20         48.22         47.34         1.62 o                         
   1   1  20          4.58          6.14         1.94 o                         
   2   1  20        174.02        181.66         2.77 o                         
   3   1  20         18.37         20.28         2.10 o                         
   4   1  20          0.10         -2.14         2.14 o                         
   5   1  20         41.32         32.15         1.45 o                         
   6   1  20          1.10          1.04         1.45 o                         
  -6   2  20          0.75          0.05         1.85 o                         
  -5   2  20         20.21         21.07         2.28 o                         
  -4   2  20         36.25         37.78         1.56 o                         
  -3   2  20        147.14        146.53         2.24 o                         
  -2   2  20         11.67         15.32         1.18 o                         
  -1   2  20         10.91          9.83         1.13 o                         
   0   2  20        115.05        119.07         2.10 o                         
   1   2  20        213.43        209.82         2.34 o                         
   2   2  20       1686.89       1635.58        14.38 o                         
   3   2  20         55.81         73.77         3.74 o                         
   4   2  20          0.76          2.36         1.23 o                         
   5   2  20          1.51          3.75         1.64 o                         
   6   2  20          5.28          6.76         1.52 o                         
  -6   3  20         14.13         13.05         1.98 o                         
  -5   3  20         80.94         85.10         2.07 o                         
  -4   3  20          0.93         -0.12         1.57 o                         
  -3   3  20         20.28         21.77         1.12 o                         
  -2   3  20          3.66          1.77         1.05 o                         
  -1   3  20          0.15          0.37         1.14 o                         
   0   3  20        170.41        173.18         1.85 o                         
   1   3  20         73.77         71.18         1.65 o                         
   2   3  20         95.86        107.10         1.79 o                         
   3   3  20        201.97        182.32         5.39 o                         
   4   3  20         18.29         12.38         2.61 o                         
   5   3  20          2.25          4.38         2.00 o                         
   6   3  20         13.77         14.49         1.41 o                         
  -6   4  20          7.91          7.67         2.50 o                         
  -5   4  20          1.85          3.31         1.26 o                         
  -4   4  20          7.04          8.81         1.38 o                         
  -3   4  20         10.80         12.39         1.25 o                         
  -2   4  20        153.17        149.00         2.97 o                         
  -1   4  20          0.05          1.27         1.02 o                         
   0   4  20         53.50         52.15         2.26 o                         
   1   4  20         20.67         20.02         1.84 o                         
   2   4  20          3.93          4.26         1.26 o                         
   3   4  20         66.48         67.07         3.51 o                         
   4   4  20         90.70         87.97         1.85 o                         
   5   4  20          7.63          9.43         1.25 o                         
   6   4  20          4.82          6.83         1.60 o                         
  -5   5  20          6.49          6.25         1.32 o                         
  -4   5  20         19.33         19.65         3.49 o                         
  -3   5  20         29.17         34.12         1.78 o                         
  -2   5  20          4.40          5.27         1.04 o                         
  -1   5  20         77.03         90.19         1.44 o                         
   0   5  20        119.13        108.95         4.00 o                         
   1   5  20         53.07         50.83         2.12 o                         
   2   5  20         18.20         15.66         1.30 o                         
   3   5  20         86.11         79.17         1.82 o                         
   4   5  20          0.87          1.79         1.35 o                         
   5   5  20         22.73         26.47         1.95 o                         
  -5   6  20          0.65          2.05         1.92 o                         
  -4   6  20          8.12          9.16         1.81 o                         
  -3   6  20          4.25          3.92         1.30 o                         
  -2   6  20          8.29          7.99         1.25 o                         
  -1   6  20         44.67         47.58         1.27 o                         
   0   6  20          5.88          5.59         1.00 o                         
   1   6  20          0.14         -0.51         1.31 o                         
   2   6  20          9.78         11.08         1.54 o                         
   3   6  20         34.05         26.33         5.59 o                         
   4   6  20          1.76          0.77         1.51 o                         
   5   6  20         11.19          8.80         1.69 o                         
  -4   7  20          0.92          1.62         1.88 o                         
  -3   7  20         15.85         16.47         1.52 o                         
  -2   7  20         11.86         10.95         1.33 o                         
  -1   7  20          0.10          0.16         1.03 o                         
   0   7  20          0.81          0.84         1.17 o                         
   1   7  20         86.90         86.09         7.88 o                         
   2   7  20          2.00          3.66         1.38 o                         
   3   7  20          2.39          1.05         1.79 o                         
   4   7  20          7.02          7.02         1.64 o                         
  -3   8  20          0.00          0.91         1.98 o                         
  -2   8  20          5.35          5.48         1.39 o                         
  -1   8  20          5.53          6.60         1.25 o                         
   0   8  20          1.99          2.96         1.47 o                         
   1   8  20         14.44         12.01         1.82 o                         
   2   8  20          0.02         -0.25         1.33 o                         
   3   8  20          2.63          3.92         2.85 o                         
  -5   0  21         41.05         42.42         3.29 o                         
  -3   0  21          3.49          5.62         2.06 o                         
  -1   0  21        121.46        119.51         2.69 o                         
   1   0  21       4502.93       4467.65         9.74 o                         
   5   0  21          9.87          9.03         2.34 o                         
  -6   1  21         18.72         18.92         2.04 o                         
  -5   1  21          3.47          2.95         1.45 o                         
  -4   1  21         65.58         66.12         1.65 o                         
  -3   1  21          0.93          0.83         1.44 o                         
  -2   1  21          5.37          5.53         1.70 o                         
  -1   1  21          0.78          0.94         1.33 o                         
   0   1  21        119.93        112.77         1.84 o                         
   1   1  21        560.16        559.23         4.00 o                         
   2   1  21          0.29          0.40         2.02 o                         
   3   1  21         37.36         25.83         2.30 o                         
   4   1  21          1.15          0.91         1.47 o                         
   5   1  21          0.79          1.62         1.18 o                         
   6   1  21         15.05         16.18         1.57 o                         
  -6   2  21          5.85          6.10         1.93 o                         
  -5   2  21         48.52         51.89         2.67 o                         
  -4   2  21          4.66          5.31         1.15 o                         
  -3   2  21         56.80         57.52         1.32 o                         
  -2   2  21          0.07          2.06         1.13 o                         
  -1   2  21          0.19          0.40         1.27 o                         
   0   2  21        245.01        225.11         2.97 o                         
   1   2  21        213.91        217.10         2.11 o                         
   2   2  21         39.23         40.87         1.49 o                         
   3   2  21        566.08        546.37         8.40 o                         
   4   2  21          1.65          2.87         1.51 o                         
   5   2  21          1.55          1.22         1.38 o                         
   6   2  21         10.66         10.54         3.97 o                         
  -6   3  21          0.85          1.05         1.58 o                         
  -5   3  21          0.31         -0.97         1.89 o                         
  -4   3  21         13.35         14.02         1.64 o                         
  -3   3  21          4.26          4.99         1.21 o                         
  -2   3  21         13.64         16.63         1.00 o                         
  -1   3  21          7.18          3.79         1.43 o                         
   0   3  21          8.81          5.30         1.03 o                         
   1   3  21        106.51        106.75         1.60 o                         
   2   3  21        121.52        125.34         1.88 o                         
   3   3  21          4.27          4.63         1.50 o                         
   4   3  21         38.24         36.44         1.68 o                         
   5   3  21          0.50          1.58         2.48 o                         
   6   3  21          1.63          1.67         1.37 o                         
  -5   4  21         20.43         24.54         1.83 o                         
  -4   4  21          0.38          1.51         1.60 o                         
  -3   4  21         10.68          9.61         1.54 o                         
  -2   4  21         30.00         32.12         1.20 o                         
  -1   4  21         12.98         14.79         0.99 o                         
   0   4  21          1.19         -0.59         1.24 o                         
   1   4  21         16.74         16.99         1.86 o                         
   2   4  21        222.85        216.52         1.96 o                         
   3   4  21          4.58          2.23         1.86 o                         
   4   4  21         57.03         55.93         2.18 o                         
   5   4  21          4.84          7.01         2.40 o                         
  -5   5  21          8.54          9.54         1.60 o                         
  -4   5  21         24.59         28.60         2.61 o                         
  -3   5  21          2.24          2.94         1.55 o                         
  -2   5  21          1.32          1.34         1.17 o                         
  -1   5  21         75.95         74.09         1.48 o                         
   0   5  21         57.98         46.69         3.33 o                         
   1   5  21          4.03          3.76         1.78 o                         
   2   5  21         46.46         40.63         1.68 o                         
   3   5  21         17.07         11.68         1.19 o                         
   4   5  21          3.87          6.79         1.23 o                         
   5   5  21          2.71          4.39         1.52 o                         
  -4   6  21          4.16          4.78         1.72 o                         
  -3   6  21          0.02          0.63         1.18 o                         
  -2   6  21         11.80         14.38         1.32 o                         
  -1   6  21         14.49         12.54         1.43 o                         
   0   6  21         30.83         29.23         1.27 o                         
   1   6  21         22.44         19.65         1.39 o                         
   2   6  21          1.60          2.85         1.65 o                         
   3   6  21          1.08          1.31         1.41 o                         
   4   6  21          2.28          5.03         1.52 o                         
  -4   7  21         11.97          8.52         2.02 o                         
  -3   7  21         11.44         11.41         2.85 o                         
  -2   7  21         16.99         19.82         1.35 o                         
  -1   7  21         15.98         16.32         1.46 o                         
   0   7  21          0.00          0.16         1.14 o                         
   1   7  21          0.28          0.68         1.37 o                         
   2   7  21         36.66         32.91         5.82 o                         
   3   7  21          0.98          1.80         2.61 o                         
  -2   8  21          4.51          3.74         1.67 o                         
  -1   8  21          0.14          0.37         1.31 o                         
   0   8  21          0.81          0.79         1.28 o                         
   1   8  21          4.40          3.05         1.90 o                         
   2   8  21          5.57          4.07         2.00 o                         
  -6   0  22          4.08          4.44         3.37 o                         
  -4   0  22        148.71        157.26         3.29 o                         
  -2   0  22         59.94         65.04         2.50 o                         
   0   0  22         25.28         27.97         2.10 o                         
   4   0  22          3.28          3.96         1.58 o                         
   6   0  22          0.00          1.51         1.74 o                         
  -6   1  22         10.07          9.89         1.86 o                         
  -5   1  22          4.74          6.54         1.50 o                         
  -4   1  22          0.21         -0.12         1.70 o                         
  -3   1  22         15.39         17.55         1.72 o                         
  -2   1  22          5.80          4.53         1.64 o                         
  -1   1  22          1.72          0.50         1.15 o                         
   0   1  22        509.27        487.26        11.37 o                         
   1   1  22        122.89        126.72         2.18 o                         
   2   1  22         46.94         45.20         2.22 o                         
   3   1  22          1.64          2.34         2.22 o                         
   4   1  22         20.72         19.88         1.70 o                         
   5   1  22         22.52         27.68         1.74 o                         
   6   1  22          1.83          2.63         1.90 o                         
  -6   2  22         24.68         24.56         2.16 o                         
  -5   2  22         12.20         13.13         1.81 o                         
  -4   2  22          4.27          4.61         1.45 o                         
  -3   2  22         86.99         87.52         1.44 o                         
  -2   2  22         18.23         15.49         1.78 o                         
  -1   2  22        114.89        105.81         2.52 o                         
   0   2  22        744.14        762.91         4.44 o                         
   1   2  22       1305.28       1316.39        27.07 o                         
   2   2  22          6.34          7.68         1.43 o                         
   3   2  22        107.31        111.66         3.27 o                         
   4   2  22         12.39         12.04         1.32 o                         
   5   2  22          1.32          0.80         1.20 o                         
   6   2  22          9.57         10.92         1.43 o                         
  -6   3  22         16.84         14.10         2.11 o                         
  -5   3  22         51.69         50.65         1.78 o                         
  -4   3  22          1.86          2.32         1.26 o                         
  -3   3  22         15.29         15.41         1.08 o                         
  -2   3  22          0.59          1.32         0.94 o                         
  -1   3  22        245.46        217.85         1.87 o                         
   0   3  22        131.18        112.37         2.40 o                         
   1   3  22         69.42         69.64         1.47 o                         
   2   3  22         70.19         64.13         3.25 o                         
   3   3  22         30.34         28.07         3.45 o                         
   4   3  22         40.37         37.63         1.56 o                         
   5   3  22          4.63          4.65         1.45 o                         
   6   3  22          7.96          7.98         1.65 o                         
  -5   4  22          3.49          4.56         2.20 o                         
  -4   4  22         10.74         12.38         2.08 o                         
  -3   4  22         13.93         16.14         1.20 o                         
  -2   4  22          1.40          2.64         0.99 o                         
  -1   4  22        236.83        238.69         2.26 o                         
   0   4  22         10.40         13.94         1.88 o                         
   1   4  22         60.84         62.56         1.73 o                         
   2   4  22         15.68         12.00         2.18 o                         
   3   4  22          5.04          4.77         1.47 o                         
   4   4  22         24.40         24.94         1.71 o                         
   5   4  22          8.68          8.76         1.54 o                         
  -5   5  22          9.22         11.70         1.93 o                         
  -4   5  22         22.44         24.36         1.47 o                         
  -3   5  22          4.94          8.33         1.36 o                         
  -2   5  22          3.93          3.80         1.06 o                         
  -1   5  22         13.41         15.25         1.32 o                         
   0   5  22         88.05         91.84         2.40 o                         
   1   5  22         39.45         38.77         1.68 o                         
   2   5  22         29.86         30.43         1.90 o                         
   3   5  22         35.97         32.45         1.51 o                         
   4   5  22          5.88          5.66         1.76 o                         
   5   5  22          7.52          7.21         1.91 o                         
  -4   6  22          6.38          7.10         1.33 o                         
  -3   6  22          0.12          0.81         1.74 o                         
  -2   6  22          1.50          2.20         1.14 o                         
  -1   6  22          1.13          0.48         1.04 o                         
   0   6  22          6.06          6.19         1.35 o                         
   1   6  22         56.23         58.05         1.83 o                         
   2   6  22          1.69         -0.67         1.65 o                         
   3   6  22          0.00         -1.11         1.72 o                         
   4   6  22          4.07          4.24         1.55 o                         
  -3   7  22          0.53          1.19         1.79 o                         
  -2   7  22         12.84         10.58         1.17 o                         
  -1   7  22          0.90          0.52         1.31 o                         
   0   7  22         14.15         14.32         1.80 o                         
   1   7  22         57.14         49.16         1.94 o                         
   2   7  22          0.66          3.32         1.81 o                         
   3   7  22          0.00         -0.44         1.32 o                         
  -2   8  22          0.03          0.61         1.30 o                         
  -1   8  22          1.02          2.21         1.36 o                         
   0   8  22          0.02          0.63         1.90 o                         
   1   8  22          0.00          0.89         1.57 o                         
   2   8  22          0.12          0.34         1.91 o                         
  -5   0  23          5.60          5.98         2.46 o                         
  -3   0  23         21.40         15.80         2.22 o                         
  -1   0  23          7.11         12.83         2.02 o                         
   1   0  23         79.38         78.98         2.42 o                         
   5   0  23          0.02          0.36         2.42 o                         
  -6   1  23          3.02          4.57         2.57 o                         
  -5   1  23          0.01          0.15         1.89 o                         
  -4   1  23         14.74         15.50         1.67 o                         
  -3   1  23          0.40          0.73         1.21 o                         
  -2   1  23         58.02         48.62         1.68 o                         
  -1   1  23        328.79        281.31         2.55 o                         
   0   1  23        589.29        600.47         9.59 o                         
   1   1  23        212.57        215.56         2.46 o                         
   2   1  23          6.26          6.22         2.10 o                         
   3   1  23          5.21          5.55         2.22 o                         
   4   1  23         14.47         12.95         2.30 o                         
   5   1  23          1.41          2.38         1.71 o                         
   6   1  23          1.39          1.98         1.61 o                         
  -6   2  23          0.51         -0.07         1.96 o                         
  -5   2  23          1.54          2.31         1.46 o                         
  -4   2  23         23.48         23.73         1.34 o                         
  -3   2  23          6.94          6.37         1.63 o                         
  -2   2  23         45.93         37.50         2.91 o                         
  -1   2  23          6.51          4.98         1.44 o                         
   0   2  23        332.46        329.17         2.93 o                         
   1   2  23        411.00        411.16        13.69 o                         
   2   2  23          4.06          3.91         1.23 o                         
   3   2  23         78.98         83.30         1.41 o                         
   4   2  23          1.31          1.61         1.61 o                         
   5   2  23          1.33          2.03         1.41 o                         
   6   2  23          9.61         11.05         1.41 o                         
  -5   3  23          4.92          5.54         1.88 o                         
  -4   3  23         12.94         16.15         1.73 o                         
  -3   3  23          3.66          3.50         1.21 o                         
  -2   3  23          3.53          2.90         0.97 o                         
  -1   3  23        315.48        307.76         4.62 o                         
   0   3  23         26.89         22.46         1.33 o                         
   1   3  23          7.02          6.82         1.25 o                         
   2   3  23          0.22          1.66         1.47 o                         
   3   3  23          1.40          2.21         1.24 o                         
   4   3  23          0.48          0.95         1.32 o                         
   5   3  23         11.36          9.78         1.51 o                         
  -5   4  23          8.07          6.44         1.61 o                         
  -4   4  23          7.11          8.24         1.45 o                         
  -3   4  23          0.25          0.07         1.33 o                         
  -2   4  23         33.74         29.89         1.29 o                         
  -1   4  23         91.82        104.40         2.97 o                         
   0   4  23        682.64        614.74        51.81 o                         
   1   4  23          1.06          0.29         1.47 o                         
   2   4  23          3.38          3.21         1.78 o                         
   3   4  23          7.89          7.48         1.31 o                         
   4   4  23          1.10          3.08         2.55 o                         
   5   4  23         12.99         13.28         1.90 o                         
  -5   5  23          9.40          9.24         1.65 o                         
  -4   5  23          0.05          0.26         1.23 o                         
  -3   5  23          2.58          4.65         1.65 o                         
  -2   5  23         19.06         20.82         1.31 o                         
  -1   5  23         13.17         13.52         1.17 o                         
   0   5  23          0.07         -1.05         1.62 o                         
   1   5  23        101.33         92.12         3.84 o                         
   2   5  23          9.85          9.20         1.37 o                         
   3   5  23         13.38         10.96         1.23 o                         
   4   5  23          8.70          7.88         1.60 o                         
   5   5  23          3.32          4.56         2.02 o                         
  -4   6  23         18.54         17.03         1.66 o                         
  -3   6  23          7.66          9.07         1.79 o                         
  -2   6  23         11.77          9.10         1.22 o                         
  -1   6  23         25.66         33.68         2.85 o                         
   0   6  23         20.06         15.24         1.27 o                         
   1   6  23         23.10         25.10         1.76 o                         
   2   6  23          2.84          2.23         1.16 o                         
   3   6  23          0.09          0.48         1.79 o                         
   4   6  23          8.63          6.90         1.57 o                         
  -3   7  23          4.91          3.54         1.57 o                         
  -2   7  23          2.42          2.56         1.44 o                         
  -1   7  23          7.30          6.73         1.31 o                         
   0   7  23          0.56          0.21         1.48 o                         
   1   7  23          1.39          2.57         1.35 o                         
   2   7  23         50.91         40.63         5.39 o                         
   3   7  23          0.02         -0.09         1.53 o                         
  -1   8  23          5.31          4.74         1.37 o                         
   0   8  23          0.39          2.13         1.54 o                         
   1   8  23          1.40          3.76         1.97 o                         
  -6   0  24          4.36          4.24         3.56 o                         
  -4   0  24          0.52          1.07         2.30 o                         
  -2   0  24         98.48         81.44         2.65 o                         
   0   0  24        102.29        104.53         2.10 o                         
   4   0  24          8.20          8.87         1.66 o                         
   6   0  24          7.51         10.69         2.77 o                         
  -6   1  24          2.26          4.79         3.45 o                         
  -5   1  24         11.74         13.25         2.08 o                         
  -4   1  24          1.86          1.88         1.70 o                         
  -3   1  24         35.46         32.84         1.74 o                         
  -2   1  24        410.57        375.82         2.73 o                         
  -1   1  24        294.00        266.31         3.03 o                         
   0   1  24          0.06          4.18         1.17 o                         
   1   1  24          0.05          0.51         1.39 o                         
   2   1  24         32.57         33.51         2.22 o                         
   3   1  24         10.67         10.79         1.57 o                         
   4   1  24         23.56         26.10         2.46 o                         
   5   1  24         16.92         15.75         1.54 o                         
   6   1  24          0.01          0.76         1.93 o                         
  -5   2  24          2.06          1.68         1.88 o                         
  -4   2  24          0.32          1.12         1.49 o                         
  -3   2  24          0.00          1.66         1.55 o                         
  -2   2  24         35.17         29.02         1.33 o                         
  -1   2  24         27.80         25.53         1.29 o                         
   0   2  24         45.11         48.72         2.22 o                         
   1   2  24        237.08        241.08         2.20 o                         
   2   2  24         55.60         56.13         1.42 o                         
   3   2  24         18.32         19.05         1.18 o                         
   4   2  24          0.20         -0.30         1.65 o                         
   5   2  24          0.23          0.90         1.28 o                         
  -5   3  24          0.02          1.09         1.86 o                         
  -4   3  24          2.46          4.02         1.60 o                         
  -3   3  24          4.53          4.96         0.97 o                         
  -2   3  24          0.07         -0.66         1.15 o                         
  -1   3  24        154.71        164.28         3.31 o                         
   0   3  24        380.57        348.92         2.99 o                         
   1   3  24         14.43         16.75         1.55 o                         
   2   3  24          0.00          1.22         1.51 o                         
   3   3  24         55.59         57.06         1.74 o                         
   4   3  24         12.69         15.23         1.69 o                         
   5   3  24         24.96         30.82         1.93 o                         
  -5   4  24          8.57          6.49         1.96 o                         
  -4   4  24          2.04          3.61         1.40 o                         
  -3   4  24          0.14          2.11         1.18 o                         
  -2   4  24         15.09         19.04         1.11 o                         
  -1   4  24        210.99        198.60         3.56 o                         
   0   4  24        349.94        328.29        28.46 o                         
   1   4  24          0.02          1.25         1.52 o                         
   2   4  24          0.01          0.03         1.31 o                         
   3   4  24          4.01          6.32         1.39 o                         
   4   4  24          0.75          1.14         2.00 o                         
   5   4  24         12.98         13.02         1.59 o                         
  -4   5  24          3.76          3.78         1.47 o                         
  -3   5  24          0.02         -0.62         1.36 o                         
  -2   5  24         21.96         23.28         1.17 o                         
  -1   5  24         27.17         26.50         1.43 o                         
   0   5  24          9.22          7.68         1.67 o                         
   1   5  24         23.01         23.25         3.90 o                         
   2   5  24         22.80         21.29         1.40 o                         
   3   5  24          7.34          9.45         1.75 o                         
   4   5  24          2.06          3.82         1.83 o                         
  -4   6  24          8.22          5.31         1.44 o                         
  -3   6  24          0.07          0.68         1.82 o                         
  -2   6  24        115.57        110.96         2.30 o                         
  -1   6  24         83.33         81.95         4.50 o                         
   0   6  24         11.97          9.72         1.72 o                         
   1   6  24          0.51          0.76         1.43 o                         
   2   6  24          0.03         -1.08         1.38 o                         
   3   6  24          0.67         -0.16         1.53 o                         
   4   6  24          6.38          6.38         2.77 o                         
  -3   7  24         10.75         13.35         2.85 o                         
  -2   7  24          0.16          0.15         1.32 o                         
  -1   7  24          0.56          0.39         1.31 o                         
   0   7  24          1.50          1.88         1.82 o                         
   1   7  24          2.40          2.93         1.49 o                         
   2   7  24          1.40          0.50         1.84 o                         
   0   8  24         12.59         15.88         2.77 o                         
  -5   0  25          4.93          3.01         3.21 o                         
  -3   0  25        100.23         92.57         2.81 o                         
  -1   0  25         93.23         94.39         2.57 o                         
   1   0  25        174.51        169.81         2.77 o                         
   5   0  25          9.08          4.91         1.78 o                         
  -5   1  25          2.71          2.12         2.03 o                         
  -4   1  25          1.17          1.86         1.85 o                         
  -3   1  25         36.87         33.11         1.48 o                         
  -2   1  25        189.36        182.65         2.28 o                         
  -1   1  25         55.54         44.06         2.48 o                         
   0   1  25          1.89          2.28         1.01 o                         
   1   1  25         14.86         11.61         2.10 o                         
   2   1  25          0.13          1.23         2.14 o                         
   3   1  25          0.27          0.22         1.57 o                         
   4   1  25          8.01          8.71         2.38 o                         
   5   1  25          7.16          7.92         1.52 o                         
  -5   2  25         10.32         10.22         1.41 o                         
  -4   2  25          1.44          3.12         1.86 o                         
  -3   2  25          4.39          3.55         1.78 o                         
  -2   2  25          3.67          3.73         1.29 o                         
  -1   2  25         31.79         29.60         1.33 o                         
   0   2  25         84.07         81.79         4.22 o                         
   1   2  25        131.02        126.20         1.71 o                         
   2   2  25          3.48          3.05         1.57 o                         
   3   2  25         10.03         10.32         1.61 o                         
   4   2  25          1.25          1.58         1.65 o                         
   5   2  25          2.58          2.31         1.12 o                         
  -5   3  25          4.89          4.14         1.62 o                         
  -4   3  25          8.76          9.15         1.46 o                         
  -3   3  25         61.42         67.92         1.49 o                         
  -2   3  25          7.29          5.63         1.12 o                         
  -1   3  25         18.48         20.00         1.14 o                         
   0   3  25         47.90         37.68         1.45 o                         
   1   3  25          3.00          3.28         1.27 o                         
   2   3  25          1.24          2.27         1.05 o                         
   3   3  25         13.81         15.42         1.36 o                         
   4   3  25          5.37          6.81         1.41 o                         
   5   3  25          3.24          3.34         1.88 o                         
  -5   4  25         17.07         19.18         2.07 o                         
  -4   4  25         12.94         13.94         1.40 o                         
  -3   4  25         13.44         18.51         1.44 o                         
  -2   4  25          7.83          9.44         1.25 o                         
  -1   4  25          0.08          0.90         1.08 o                         
   0   4  25         96.63         94.29         3.31 o                         
   1   4  25          1.88          3.60         1.09 o                         
   2   4  25          1.24          1.60         1.27 o                         
   3   4  25          0.45         -0.57         1.36 o                         
   4   4  25          2.77          3.64         1.46 o                         
   5   4  25         28.58         24.73         2.09 o                         
  -4   5  25         12.41         11.08         1.37 o                         
  -3   5  25          3.73          3.64         1.76 o                         
  -2   5  25         25.05         24.72         1.08 o                         
  -1   5  25         46.30         46.07         1.88 o                         
   0   5  25         11.08         10.51         1.73 o                         
   1   5  25          2.88          0.29         1.76 o                         
   2   5  25         12.65         11.03         1.64 o                         
   3   5  25          0.58          1.02         1.48 o                         
   4   5  25          2.71          3.07         1.55 o                         
  -3   6  25          6.62          5.49         1.72 o                         
  -2   6  25         12.79          8.58         1.44 o                         
  -1   6  25        196.48        187.22        16.34 o                         
   0   6  25          2.41          2.94         1.76 o                         
   1   6  25          0.50         -0.01         1.76 o                         
   2   6  25          0.93          0.26         1.23 o                         
   3   6  25          0.19          0.05         1.54 o                         
  -2   7  25          0.54          0.89         1.35 o                         
  -1   7  25          3.43          2.30         1.43 o                         
   0   7  25          0.74          0.67         1.87 o                         
   1   7  25          3.31          4.40         1.52 o                         
   2   7  25          0.72          0.66         1.53 o                         
  -4   0  26          0.00          2.85         2.97 o                         
  -2   0  26         32.90         29.00         2.30 o                         
   0   0  26         49.62         50.35         1.78 o                         
   2   0  26          9.67         11.72         2.14 o                         
   4   0  26          1.07          2.38         2.38 o                         
  -5   1  26          0.04          0.55         2.08 o                         
  -4   1  26          1.86          2.46         1.71 o                         
  -3   1  26          2.54          3.64         1.68 o                         
  -2   1  26         36.71         33.20         1.72 o                         
  -1   1  26        100.69         85.68         2.40 o                         
   0   1  26          3.36          5.08         1.46 o                         
   1   1  26         17.56         19.00         1.26 o                         
   2   1  26          6.06          7.53         2.14 o                         
   3   1  26         34.92         33.91         1.69 o                         
   4   1  26         89.33         97.74         1.93 o                         
   5   1  26          0.82          2.45         1.60 o                         
  -5   2  26         17.28         16.87         2.81 o                         
  -4   2  26          0.60          1.81         1.93 o                         
  -3   2  26         51.05         51.90         2.03 o                         
  -2   2  26         20.41         19.20         1.62 o                         
  -1   2  26          2.70          5.27         2.28 o                         
   0   2  26         58.16         58.93         1.37 o                         
   1   2  26         14.85         15.85         1.57 o                         
   2   2  26          0.30          0.71         1.80 o                         
   3   2  26          2.13          3.55         1.64 o                         
   4   2  26          9.20          8.62         1.72 o                         
   5   2  26          3.03          3.79         1.21 o                         
  -5   3  26          9.64         11.02         2.65 o                         
  -4   3  26         32.84         37.36         3.64 o                         
  -3   3  26         71.19         68.13         3.17 o                         
  -2   3  26          0.29          0.66         1.37 o                         
  -1   3  26          0.49          1.88         1.12 o                         
   0   3  26          0.24          1.32         1.28 o                         
   1   3  26          6.17          6.80         1.57 o                         
   2   3  26          3.59          3.99         1.31 o                         
   3   3  26          0.07          0.51         1.64 o                         
   4   3  26          1.89          2.20         1.29 o                         
   5   3  26          0.87          1.44         1.58 o                         
  -4   4  26          0.03          0.69         1.79 o                         
  -3   4  26         22.99         26.78         1.52 o                         
  -2   4  26          2.43          3.00         1.42 o                         
  -1   4  26         63.79         57.42         3.60 o                         
   0   4  26         47.92         42.05         2.14 o                         
   1   4  26          0.01          1.21         1.30 o                         
   2   4  26          9.79          7.86         1.67 o                         
   3   4  26          0.03          1.43         1.22 o                         
   4   4  26          0.11         -0.27         2.32 o                         
  -4   5  26         15.82         19.18         6.18 o                         
  -3   5  26          0.06          0.78         1.84 o                         
  -2   5  26         17.40         16.60         1.20 o                         
  -1   5  26          2.06          1.72         1.88 o                         
   0   5  26          0.37          0.90         1.71 o                         
   1   5  26          0.72          1.29         1.39 o                         
   2   5  26          8.34          6.84         1.41 o                         
   3   5  26          0.07          1.34         1.53 o                         
   4   5  26          4.71          6.53         1.58 o                         
  -3   6  26          0.98          3.19         1.52 o                         
  -2   6  26         10.41         11.45         1.47 o                         
  -1   6  26         34.43         27.20         3.09 o                         
   0   6  26          0.77         -0.28         1.49 o                         
   1   6  26         10.11          8.22         1.56 o                         
   2   6  26          2.46          2.24         1.48 o                         
   3   6  26          0.48          0.38         1.59 o                         
  -1   7  26         16.46         15.48         2.61 o                         
   0   7  26          0.15         -0.11         1.93 o                         
   1   7  26          6.42          5.48         1.94 o                         
  -5   0  27         31.38         43.65         3.21 o                         
  -3   0  27          0.00         -0.71         2.30 o                         
  -1   0  27          6.41          4.75         2.22 o                         
   1   0  27          0.13          0.48         1.47 o                         
   5   0  27          1.14          1.54         2.73 o                         
  -5   1  27          5.72          7.16         1.95 o                         
  -4   1  27          0.00          1.27         1.74 o                         
  -3   1  27          4.10          3.15         1.71 o                         
  -2   1  27         36.87         27.85         1.43 o                         
  -1   1  27         37.69         34.45         2.26 o                         
   0   1  27          3.91          3.64         1.54 o                         
   1   1  27          0.02          1.20         1.54 o                         
   2   1  27         24.29         26.85         1.42 o                         
   3   1  27         48.24         55.82         1.53 o                         
   4   1  27          0.08          0.84         1.76 o                         
   5   1  27         31.36         31.19         5.62 o                         
  -5   2  27          1.05          3.05         2.73 o                         
  -4   2  27         33.24         37.21         4.20 o                         
  -3   2  27          0.71          1.37         1.88 o                         
  -2   2  27         25.38         23.37         2.12 o                         
  -1   2  27         34.13         27.56         3.92 o                         
   0   2  27          2.14          2.40         1.12 o                         
   1   2  27         21.94         20.91         1.20 o                         
   2   2  27          0.27         -1.10         1.27 o                         
   3   2  27          3.70          2.93         1.33 o                         
   4   2  27          0.23          0.91         1.20 o                         
   5   2  27          0.93          1.40         1.23 o                         
  -4   3  27          0.18          4.24         2.61 o                         
  -3   3  27         36.40         36.11         1.45 o                         
  -2   3  27          3.83          3.46         1.35 o                         
  -1   3  27          2.80          3.43         1.33 o                         
   0   3  27          0.29          0.14         1.64 o                         
   1   3  27          1.46          2.12         1.27 o                         
   2   3  27         28.17         28.26         1.58 o                         
   3   3  27         14.86         13.58         1.76 o                         
   4   3  27          3.35          2.80         1.32 o                         
  -4   4  27          1.75         -0.19         1.55 o                         
  -3   4  27          0.08          0.69         1.42 o                         
  -2   4  27          1.75          2.81         1.36 o                         
  -1   4  27         22.07         23.05         1.47 o                         
   0   4  27          1.15          1.42         1.18 o                         
   1   4  27         14.92         10.24         1.69 o                         
   2   4  27          2.77          4.41         1.39 o                         
   3   4  27         18.42         18.77         1.82 o                         
   4   4  27          0.00         -2.02         2.20 o                         
  -3   5  27          0.63          3.00         1.54 o                         
  -2   5  27          2.53          3.73         1.56 o                         
  -1   5  27         11.54         14.26         1.50 o                         
   0   5  27          0.03         -0.35         1.92 o                         
   1   5  27          0.04          0.21         1.25 o                         
   2   5  27          0.04          2.99         1.72 o                         
   3   5  27          6.77          6.87         2.75 o                         
  -2   6  27         26.46         23.99         2.81 o                         
  -1   6  27          3.91          2.87         1.48 o                         
   0   6  27          1.83          0.49         2.10 o                         
   1   6  27          4.60          8.89         1.89 o                         
   2   6  27          0.06          0.82         1.89 o                         
   0   7  27          1.26          0.77         1.40 o                         
  -4   0  28         29.47         28.28         2.85 o                         
  -2   0  28         40.49         35.29         2.54 o                         
   0   0  28         54.38         50.35         2.34 o                         
   2   0  28         41.27         39.41         1.78 o                         
   4   0  28         36.61         40.09         2.69 o                         
  -5   1  28          3.14          2.83         2.02 o                         
  -4   1  28          0.02          0.62         1.99 o                         
  -3   1  28          6.01          4.62         1.78 o                         
  -2   1  28         12.21         11.17         1.34 o                         
  -1   1  28         48.03         47.01         1.49 o                         
   0   1  28          2.59          1.65         1.22 o                         
   1   1  28         19.98         20.93         2.54 o                         
   2   1  28          5.80          9.12         1.62 o                         
   3   1  28         32.79         32.49         1.30 o                         
   4   1  28          2.00          3.35         1.11 o                         
   5   1  28         27.85         28.88         4.09 o                         
  -4   2  28          6.28          9.87         1.77 o                         
  -3   2  28          0.00          0.13         1.87 o                         
  -2   2  28          0.66          0.63         1.49 o                         
  -1   2  28          2.60          0.81         2.06 o                         
   0   2  28         19.94         19.41         1.07 o                         
   1   2  28          7.88         10.45         2.04 o                         
   2   2  28         27.34         27.72         1.27 o                         
   3   2  28          5.37          5.56         1.43 o                         
   4   2  28          9.66          7.98         1.33 o                         
  -4   3  28          0.99          0.72         1.73 o                         
  -3   3  28         13.72         11.08         1.32 o                         
  -2   3  28          0.38          1.58         1.37 o                         
  -1   3  28          0.02          0.74         1.35 o                         
   0   3  28         13.65          9.88         1.34 o                         
   1   3  28         18.72         19.09         1.72 o                         
   2   3  28         10.93         13.15         1.51 o                         
   3   3  28         30.50         28.55         1.45 o                         
   4   3  28         20.22         21.98         1.97 o                         
  -4   4  28          5.86          6.73         2.89 o                         
  -3   4  28         27.48         26.28         2.25 o                         
  -2   4  28          0.61          2.25         1.53 o                         
  -1   4  28          0.07          0.50         1.22 o                         
   0   4  28          5.65          8.07         1.69 o                         
   1   4  28          0.01          0.40         1.33 o                         
   2   4  28          1.66          1.74         1.75 o                         
   3   4  28          9.10          8.22         1.47 o                         
   4   4  28          0.05          1.03         1.92 o                         
  -3   5  28          5.51          5.98         1.94 o                         
  -2   5  28         21.82         19.50         1.67 o                         
  -1   5  28          0.07          1.05         1.44 o                         
   0   5  28          0.40          1.62         1.79 o                         
   1   5  28         22.01         18.27         2.28 o                         
   2   5  28         11.06         11.40         2.75 o                         
   3   5  28          0.77          0.50         1.95 o                         
  -2   6  28          0.06          0.44         1.53 o                         
  -1   6  28          0.81          2.13         1.58 o                         
   0   6  28          0.96          3.09         1.90 o                         
   1   6  28          1.34          1.74         1.93 o                         
   2   6  28          1.20          1.12         1.57 o                         
  -3   0  29          0.79          0.40         2.46 o                         
  -1   0  29         34.01         30.74         2.38 o                         
   1   0  29         68.75         78.63         1.98 o                         
   3   0  29         26.65         27.45         1.86 o                         
  -4   1  29          0.79          0.99         1.93 o                         
  -3   1  29          0.36         -0.21         1.75 o                         
  -2   1  29         11.86          9.03         1.68 o                         
  -1   1  29         11.52          9.60         1.64 o                         
   0   1  29         13.78         15.97         1.36 o                         
   1   1  29          0.02          0.27         1.58 o                         
   2   1  29          6.65         10.76         1.64 o                         
   3   1  29          8.45         11.84         1.26 o                         
   4   1  29          0.05          0.87         1.29 o                         
  -4   2  29          1.28          1.92         1.76 o                         
  -3   2  29          3.81          5.52         1.55 o                         
  -2   2  29          1.73          2.44         1.36 o                         
  -1   2  29         12.58         17.51         1.69 o                         
   0   2  29          0.03          0.36         1.32 o                         
   1   2  29          5.15          3.72         1.86 o                         
   2   2  29         20.41         21.99         1.27 o                         
   3   2  29         26.38         28.19         2.30 o                         
   4   2  29          5.21          4.13         1.57 o                         
  -4   3  29          0.78          2.26         2.17 o                         
  -3   3  29          4.03          4.89         1.59 o                         
  -2   3  29         47.27         42.95         1.61 o                         
  -1   3  29          5.67          6.65         1.38 o                         
   0   3  29         20.46         19.47         1.28 o                         
   1   3  29          9.64         12.35         1.39 o                         
   2   3  29         30.16         30.99         1.55 o                         
   3   3  29          1.14          1.54         1.49 o                         
   4   3  29         37.57         45.84         2.95 o                         
  -3   4  29          5.83          6.33         1.87 o                         
  -2   4  29          0.06          0.91         1.56 o                         
  -1   4  29          2.85          3.35         1.21 o                         
   0   4  29          0.00          0.92         1.76 o                         
   1   4  29          3.92          4.15         1.41 o                         
   2   4  29          9.78         10.44         1.81 o                         
   3   4  29          7.36          9.34         1.87 o                         
  -3   5  29          1.00          0.75         2.77 o                         
  -2   5  29          3.84          4.31         1.65 o                         
  -1   5  29          1.27          0.67         1.49 o                         
   0   5  29          4.64          7.89         2.28 o                         
   1   5  29          1.09          1.64         1.82 o                         
   2   5  29         15.84         18.00         1.94 o                         
  -1   6  29          5.41          5.10         1.42 o                         
   0   6  29          0.73          1.58         1.89 o                         
   1   6  29          0.04          0.83         1.57 o                         
  -4   0  30          0.10          0.71         2.65 o                         
  -2   0  30          1.05          2.77         2.46 o                         
   0   0  30          0.38          3.88         2.30 o                         
   2   0  30         12.83         16.99         2.38 o                         
   4   0  30        153.02        157.07         2.26 o                         
  -4   1  30          3.30          3.84         1.97 o                         
  -3   1  30         27.84         28.39         1.92 o                         
  -2   1  30          5.12          5.69         1.74 o                         
  -1   1  30         16.33         15.44         1.72 o                         
   0   1  30          4.21          4.70         1.36 o                         
   1   1  30          3.55          5.91         2.26 o                         
   2   1  30         39.50         41.34         1.35 o                         
   3   1  30          5.33          9.62         1.50 o                         
   4   1  30          0.32         -0.52         1.11 o                         
  -4   2  30          9.92          7.66         1.53 o                         
  -3   2  30          1.58          0.87         1.47 o                         
  -2   2  30          4.37          2.93         1.71 o                         
  -1   2  30          0.07          1.96         1.64 o                         
   0   2  30          0.00          0.31         1.35 o                         
   1   2  30          1.04          1.36         1.05 o                         
   2   2  30         32.54         30.95         1.79 o                         
   3   2  30          7.44          9.44         1.70 o                         
   4   2  30         62.99         56.71         1.96 o                         
  -3   3  30          3.38          4.33         1.75 o                         
  -2   3  30          0.41         -0.05         1.20 o                         
  -1   3  30          6.80          7.32         1.24 o                         
   0   3  30         16.82         16.29         1.14 o                         
   1   3  30          4.72          5.94         1.74 o                         
   2   3  30          0.01         -0.11         1.45 o                         
   3   3  30          0.36          1.29         1.85 o                         
  -3   4  30          2.10          2.52         1.85 o                         
  -2   4  30          4.98          5.80         1.62 o                         
  -1   4  30          1.74          1.33         1.45 o                         
   0   4  30          3.42          4.18         1.04 o                         
   1   4  30         11.68         12.94         1.85 o                         
   2   4  30          0.00         -0.38         1.85 o                         
   3   4  30          0.21          0.44         1.70 o                         
  -2   5  30          0.54          1.68         1.84 o                         
  -1   5  30          0.02          0.75         1.55 o                         
   0   5  30          2.93          4.22         1.87 o                         
   1   5  30         50.60         56.91         2.11 o                         
   2   5  30          0.67          0.41         1.93 o                         
  -3   0  31          0.29          3.01         2.61 o                         
  -1   0  31         17.05         24.80         2.50 o                         
   1   0  31         87.03         94.63         2.77 o                         
   3   0  31         82.11         99.80         2.87 o                         
  -4   1  31          0.06          0.89         1.96 o                         
  -3   1  31          2.99          3.60         1.88 o                         
  -2   1  31         19.56         17.66         3.09 o                         
  -1   1  31          5.16          4.81         1.41 o                         
   0   1  31          4.47          5.53         1.64 o                         
   1   1  31         20.24         24.36         1.29 o                         
   2   1  31          0.79          1.67         1.22 o                         
   3   1  31          5.86          8.32         1.35 o                         
   4   1  31          3.90          4.32         1.41 o                         
  -3   2  31          0.09          2.24         1.56 o                         
  -2   2  31          3.25          2.89         1.74 o                         
  -1   2  31          0.06          0.26         1.10 o                         
   0   2  31         70.80         78.05         1.90 o                         
   1   2  31          6.30          6.43         1.24 o                         
   2   2  31          5.53          7.87         1.49 o                         
   3   2  31         37.95         40.14         3.82 o                         
  -3   3  31          9.12         11.00         1.62 o                         
  -2   3  31          1.80          1.01         1.29 o                         
  -1   3  31          5.27          6.76         1.46 o                         
   0   3  31         16.52         18.59         1.50 o                         
   1   3  31         35.34         37.36         2.99 o                         
   2   3  31          0.86          0.79         1.78 o                         
   3   3  31         17.66         11.89         2.36 o                         
  -2   4  31          2.72          4.32         1.70 o                         
  -1   4  31          0.00         -0.06         1.52 o                         
   0   4  31          7.67          9.21         1.52 o                         
   1   4  31          0.13          0.87         1.49 o                         
   2   4  31         28.70         21.96         2.26 o                         
  -1   5  31          0.91          2.23         1.58 o                         
   0   5  31          1.78          1.49         1.64 o                         
   1   5  31          0.39          2.18         1.57 o                         
  -2   0  32          0.00          0.28         2.50 o                         
   0   0  32         88.89         97.13         2.93 o                         
   2   0  32          0.00          0.20         1.78 o                         
  -3   1  32          0.01          0.22         1.57 o                         
  -2   1  32          1.22          1.70         1.86 o                         
  -1   1  32         11.00         12.25         1.75 o                         
   0   1  32         32.53         42.73         1.62 o                         
   1   1  32          1.65          0.21         1.19 o                         
   2   1  32          0.73         -0.03         1.26 o                         
   3   1  32          2.55          2.16         1.31 o                         
  -3   2  32          0.76          2.63         1.64 o                         
  -2   2  32          8.58         10.75         1.34 o                         
  -1   2  32         13.04         13.15         1.33 o                         
   0   2  32         10.99         11.72         1.48 o                         
   1   2  32         30.55         27.20         1.93 o                         
   2   2  32         12.56         14.22         2.08 o                         
   3   2  32         59.59         57.76         3.05 o                         
  -3   3  32          4.57          5.35         2.06 o                         
  -2   3  32          0.69          0.58         1.63 o                         
  -1   3  32          2.67          2.64         1.46 o                         
   0   3  32         23.43         24.20         1.43 o                         
   1   3  32          2.04          2.81         1.61 o                         
   2   3  32          7.48          8.86         1.89 o                         
  -2   4  32          0.02          0.22         1.64 o                         
  -1   4  32          7.01          6.47         1.39 o                         
   0   4  32         25.03         27.04         1.70 o                         
   1   4  32          0.04          1.59         1.54 o                         
   2   4  32         20.41         20.55         3.03 o                         
  -3   0  33          9.01         12.44         2.93 o                         
  -1   0  33          0.29          0.71         2.50 o                         
   1   0  33          2.28          1.66         2.50 o                         
   3   0  33         14.03         16.23         2.87 o                         
  -3   1  33          4.24          5.76         2.07 o                         
  -2   1  33         20.85         14.80         1.67 o                         
  -1   1  33         50.11         52.07         5.45 o                         
   0   1  33          6.47          7.20         1.51 o                         
   1   1  33         18.73         24.98         3.03 o                         
   2   1  33         19.70         24.94         2.83 o                         
   3   1  33          2.35          4.45         1.59 o                         
  -2   2  33          0.88          1.23         1.57 o                         
  -1   2  33          0.29          0.92         1.27 o                         
   0   2  33          4.37          4.50         1.52 o                         
   1   2  33          0.05         -0.91         1.46 o                         
   2   2  33          7.83          8.36         1.32 o                         
  -2   3  33         11.38         15.44         2.16 o                         
  -1   3  33          0.82          1.05         1.34 o                         
   0   3  33          9.63          5.33         1.58 o                         
   1   3  33          2.93          2.26         1.35 o                         
   2   3  33         20.98         18.83         1.54 o                         
  -1   4  33         33.19         36.00         4.34 o                         
   0   4  33          3.53          5.76         1.46 o                         
   1   4  33         32.14         28.89         3.35 o                         
  -2   0  34         11.77         13.71         2.85 o                         
   0   0  34          4.23          5.19         2.57 o                         
   2   0  34         27.58         23.37         2.85 o                         
  -2   1  34          1.64          2.25         1.96 o                         
  -1   1  34         26.41         25.62         1.71 o                         
   0   1  34         22.38         29.87         1.92 o                         
   1   1  34          0.24          1.85         1.49 o                         
   2   1  34         16.87         13.40         2.78 o                         
  -2   2  34         11.53         14.78         3.24 o                         
  -1   2  34         47.66         62.21         1.74 o                         
   0   2  34          7.00          8.42         1.16 o                         
   1   2  34          5.29          4.31         1.34 o                         
   2   2  34         10.27         12.09         1.89 o                         
  -1   3  34          4.80          5.01         1.64 o                         
   0   3  34          0.14          0.50         1.61 o                         
   1   3  34          0.31         -0.19         1.23 o                         
  -1   0  35         54.87         52.09         2.50 o                         
   1   0  35          9.60         11.17         2.02 o                         
  -1   1  35          0.04          1.54         1.95 o                         
   0   1  35         13.91         15.79         1.64 o                         
   1   1  35         17.62         16.48         1.29 o                         
  -1   2  35          8.51          9.20         1.70 o                         
   0   2  35         11.08         15.78         1.64 o                         
   1   2  35          3.98          4.70         1.63 o                         
   0   0  36          4.65          4.08         2.81 o                         
                                                                                
